# Supplementary material for: Relationship between QTL for grain shape, grain weight, test weight, milling yield, and plant height in the spring wheat cross RL4452/‘AC Domain’
Source: PLoS One. 2018 Jan 22;13(1):e0190681. doi: 10.1371/journal.pone.0190681 (PMC5777647; doi:10.1371/journal.pone.0190681)
Supplement: S1 Table — (XLSX) [file pone.0190681.s002.xlsx]

## Sheet: S1 Table
S1 Table. The RL4452/'AC Domain' linkage map constructed with 193 DH lines tested with 12,202 DNA markers (11,283 SNPs and 919 PCR-based markers).
		RL4452/'AC Domain'				Consensus Map (Wang et al. 2014)				Chinese Spring RefSeq v1.0
No	Locus_name	LG	Pos (cM)	QTL Analysisa		Chromosome	Pos (cM)	Arm		Chromosome Hit	Hit Start	Hit End	Bit Score
1	gpw7078	1A	0
2	Glu-A3	1A	0
3	RFL_Contig854_2201	1A	0
4	Excalibur_c2868_451	1A	0							1A	7180868	7180968	192
5	GENE-1118_58	1A	0			1A	25.34			1A	6571507	6571459	92.5
6	Kukri_c22349_754	1A	0			1A	25.34			1A	6899813	6899913	184
7	Kukri_rep_c102231_265	1A	0			1A	25.34	S		1A	7181831	7181922	182
8	gwm136	1A	0
9	CAP12_c3074_192	1A	0			1A	19.34			1A	4063327	4063427	192
10	BS00082567_51	1A	0			1A	19.34	S		1A	4053516	4053616	192
11	Tdurum_contig42405_197	1A	0	Yes		1A	13.73	S
12	BS00019251	1A	0
13	BS00026456_51	1A	0			1A	16.73	S		1A	3118374	3118274	192
14	BS00100774_51	1A	0			1A	13.73	S		1A	2378210	2378110	192
15	Excalibur_c11258_1700	1A	0			1A	16.73	S		1A	2935504	2935404	200
16	Excalibur_c35316_154	1A	0			1A	16.67			1A	2540768	2540669	167
17	Excalibur_c58555_110	1A	0							1A	3256305	3256205	200
18	RFL_Contig3481_1669	1A	0							1A	3256381	3256281	184
19	TA001286-0611-w	1A	0			1A	20.15			1A	3777195	3777321	232
20	tplb0025b13_2054	1A	0							1A	3387985	3387885	200
21	gdm33a	1A	0
22	wPt-2527	1A	0
23	Tdurum_contig46413_779	1A	10.4434	Yes		1A	28.92	S
24	CAP11_c2581_302	1A	10.4434			1A	29.11	S		1A	10069786	10069886	192
25	Kukri_c1977_1940	1A	10.4434			1A	28.71	S
26	Tdurum_contig43943_56	1A	10.4434			1A	29.11			1A	10068982	10068900	157
27	Tdurum_contig46413_680	1A	10.4434			1A	28.92
28	Kukri_c11794_1044	1A	10.9929	Yes
29	BS00010267_51	1A	10.9929			1A	29.11
30	Excalibur_c21298_515	1A	10.9929			1A	29.11
31	RAC875_c5831_1486	1A	11.5484			1A	29.11			1A	10969959	10969879	161
32	wPt-4666	1A	11.5484
33	wPt-6122	1A	11.5484
34	Excalibur_c29380_255	1A	11.5484	Yes
35	BS00003691	1A	11.5484
36	wmc818a	1A	12.1696
37	RAC875_c97040_104	1A	12.1696	Yes		1A	29.15			1A	11568468	11568568	176
38	BS00074341_51	1A	12.1696			1A	35.23			1A	11722280	11722380	192
39	Kukri_c5715_141	1A	12.1696			1A	33.86	S		1A	11819733	11819633	192
40	RAC875_c57939_175	1A	12.1696			1A	30.99	S		1A	11571928	11572028	200
41	Tdurum_contig42479_1624	1A	17.1584	Yes		1A	35.65	S		1A	12504596	12504696	192
42	BobWhite_c27474_124	1A	17.1584			1A	36.16	S		1A	12916445	12916505	121
43	BobWhite_c27474_65	1A	17.1584							1A	12916278	12916347	131
44	BS00079071_51	1A	17.1584			1A	37.31	S		1A	13761806	13761906	200
45	BS00081680_51	1A	17.1584			1A	37.03	S		1A	13767994	13768094	200
46	BS00081682_51	1A	17.1584			1A	37.03	S		1A	13768049	13768149	192
47	BS00103478_51	1A	17.1584			1A	35.65	S		1A	12369482	12369382	192
48	Excalibur_c25175_512	1A	17.1584			1A	35.65			1A	12313504	12313407	170
49	Excalibur_c25891_1402	1A	17.1584			1A	35.4
50	Excalibur_c42185_156	1A	17.1584
51	Excalibur_c58154_84	1A	17.1584			1A	35.65			1A	12314502	12314602	192
52	IACX9458	1A	17.1584			1A	35.65
53	Kukri_c2121_1936	1A	17.1584			1A	35.65			1A	12304654	12304554	168
54	RAC875_c23587_271	1A	17.1584			1A	37.03	S		1A	13768064	13767964	184
55	RAC875_c67106_97	1A	17.1584			1A	35.65			1A	12505357	12505457	200
56	wsnp_Ex_c19717_28713417	1A	17.1584			1A	36.73			1A	13670762	13670649	226
57	wsnp_Ex_c7252_12453079	1A	17.1584			1A	36.73			1A	13673971	13673771	393
58	wsnp_Ex_c7442_12743707	1A	17.1584			1A	36.16
59	wsnp_Ex_c7965_13520238	1A	17.1584			1A	35.65			1A	12369332	12369532	383
60	wPt-9266	1A	17.1584
61	wPt-2311	1A	17.1584
62	wPt-7872	1A	17.1584
63	IAAV7856	1A	18.4921	Yes						1A	14143731	14143897	258
64	BobWhite_c1890_712	1A	22.3889	Yes		1A	43.28	S		1A	15435227	15435160	135
65	wsnp_Ex_c5780_10154132	1A	22.9414							1A	20093760	20093560	351
66	BS00003572	1A	22.9414
67	BS00005151	1A	22.9414
68	BobWhite_c3661_88	1A	22.9414							1A	20157269	20157369	179
69	BobWhite_c46501_92	1A	22.9414			1A	38.11	S		1A	20094313	20094413	200
70	BS00003761_51	1A	22.9414			1A	43.28			1A	16390706	16390806	200
71	BS00003802_51	1A	22.9414			1A	43.28	S		1A	16409767	16409858	113
72	BS00022738_51	1A	22.9414			1A	38.11	S		1A	20094266	20094366	200
73	BS00062578_51	1A	22.9414			1A	45.94	S		1A	21760188	21760088	184
74	BS00064608_51	1A	22.9414			1A	48.45			1A	21700480	21700384	168
75	BS00065419_51	1A	22.9414			1A	48.45			1A	21701844	21701944	200
76	BS00107852_51	1A	22.9414			1A	45.94	S		1A	20980029	20979946	159
77	Excalibur_c110483_103	1A	22.9414			1A	48.45	S		1A	21040639	21040552	174
78	Excalibur_c18694_273	1A	22.9414			1A	48.45			1A	22288205	22288304	198
79	Excalibur_c22642_90	1A	22.9414			1A	48.45			1A	22288044	22287944	184
80	Excalibur_c44711_453	1A	22.9414							1A	22612078	22612144	125
81	Excalibur_c55677_217	1A	22.9414			1A	48.45	S		1A	21626696	21626796	200
82	Excalibur_rep_c92985_510	1A	22.9414			1A	48.45	S		1A	22296588	22296650	117
83	Excalibur_rep_c92985_618	1A	22.9414			1A	48.45	S		1A	22297227	22297311	168
84	GENE-0211_139	1A	22.9414			1A	38.11			1A	20093227	20093307	141
85	GENE-0249_122	1A	22.9414			1A	48.45			1A	21324392	21324484	147
86	GENE-0249_161	1A	22.9414			1A	48.45			1A	21324431	21324523	155
87	IAAV1469	1A	22.9414			1A	45.94	S		1A	18486432	18486632	398
88	IAAV3168	1A	22.9414			1A	48.45	S		1A	21626765	21626916	301
89	IACX5892	1A	22.9414			1A	43.28			1A	16390807	16390707	192
90	Kukri_c18434_200	1A	22.9414			1A	45.94	S		1A	20183279	20183379	184
91	Kukri_c24144_1568	1A	22.9414			1A	48.45	S		1A	21038216	21038116	200
92	Kukri_rep_c72397_600	1A	22.9414							1A	21047309	21047409	200
93	RAC875_c13012_1598	1A	22.9414			1A	49			1A	22289680	22289780	200
94	RAC875_c13012_174	1A	22.9414							1A	22287541	22287641	200
95	RAC875_c2654_1817	1A	22.9414							1A	21043110	21043019	186
96	RAC875_c37934_285	1A	22.9414			1A	48.45	S		1A	20977373	20977473	184
97	RAC875_c64603_663	1A	22.9414			1A	48.45	S		1A	21323276	21323195	155
98	TA005995-0488	1A	22.9414							1A	21048808	21048755	107
99	Tdurum_contig11756_1415	1A	22.9414			1A	38.11			1A	20093126	20093026	192
100	Tdurum_contig11756_264	1A	22.9414			1A	38.11			1A	20094709	20094609	192
101	Tdurum_contig11756_458	1A	22.9414							1A	20094515	20094415	184
102	Tdurum_contig20965_1446	1A	22.9414			1A	48.45			1A	28711359	28711298	75.8
103	BS00003761	1A	22.9414
104	wsnp_Ex_c64327_63176640	1A	22.9414	Yes		1A	48.45	S		1A	21043212	21043017	381
105	Excalibur_c10065_570	1A	22.9414			1A	45.94	S		1A	22615725	22615625	200
106	Tdurum_contig17530_822	1A	22.9414			1A	48.45			1A	22789631	22789531	192
107	Tdurum_contig30956_537	1A	22.9414							1A	20181433	20181333	192
108	Excalibur_c3941_537	1A	23.4878	Yes		1A	48.95	S		1A	23131312	23131212	192
109	Ex_c3941_906	1A	23.4878			1A	48.95	S		1A	23130943	23130843	192
110	wsnp_Ku_c11896_19337444	1A	28.4218							1A	27362655	27362853	388
111	RAC875_c14926_589	1A	28.4218	Yes		1A	52.59			1A	28623706	28623775	131
112	wmc24	1A	28.4218
113	BobWhite_c23763_350	1A	28.4218							1A	28361176	28361276	200
114	BobWhite_c4384_262	1A	28.4218			1A	55.18			1A	28638177	28638077	192
115	BobWhite_c48591_394	1A	28.4218			1A	52.55			1A	28611740	28611840	192
116	Excalibur_c10689_254	1A	28.4218			1A	51.09			1A	27363107	27363007	192
117	Excalibur_c7026_2635	1A	28.4218			1A	52.55			1A	28620434	28620534	192
118	Kukri_c13136_1363	1A	28.4218			1A	52.55	S		1A	28614047	28614147	192
119	Kukri_c13593_203	1A	28.4218			1A	53.72			1A	27392624	27392724	192
120	wsnp_JD_c9290_10155594	1A	28.4218			1A	51.8			1A	28615151	28615231	161
121	BS00084022_51	1A	31.7052	Yes						1A	31781700	31781800	192
122	BobWhite_c4499_153	1A	31.7052			1A	55.18			1A	31779206	31779290	161
123	Tdurum_contig50355_685	1A	32.2517	Yes		1A	56.81			1A	33021528	33021596	137
124	barc119	1A	32.2517
125	Excalibur_rep_c85213_146	1A	32.2517							1A	33228451	33228550	182
126	Tdurum_contig29280_216	1A	32.2517			1A	56.81			1A	33375505	33375605	192
127	Tdurum_contig50355_269	1A	32.2517			1A	56.81			1A	33020863	33020949	165
128	Excalibur_c12215_352	1A	36.6345	Yes		1A	65.44	S		1A	46239719	46239619	192
129	BS00067339_51	1A	36.6345			1A	65.44			1A	46236257	46236157	192
130	Kukri_c4900_2435	1A	36.6345			1A	64.67	S		1A	46239057	46239157	200
131	wPt-8172	1A	36.6345
132	wmc11b	1A	41.4771
133	wmc278	1A	41.4771
134	wmc469	1A	41.4771
135	wmc611b	1A	41.4771
136	wmc826a	1A	41.4771
137	wsnp_Ex_c29914_38896441	1A	41.4771	Yes		1A	70.1	S		1A	76031015	76031214	394
138	gpw5288a	1A	42.8108
139	wsnp_Ra_rep_c74936_72685894	1A	42.8108			1A	70.1	L		1A	353256307	353256442	220
140	barc240a	1A	42.8108
141	BS00000108	1A	42.8108
142	BS00000271	1A	42.8108
143	BS00010595	1A	42.8108
144	gpw2006	1A	42.8108
145	gpw3171	1A	42.8108
146	BobWhite_c1488_504	1A	42.8108			1A	71.1			1A	362863041	362863141	200
147	BobWhite_c46349_402	1A	42.8108			1A	70.62	L		1A	354938418	354938514	184
148	BobWhite_c8428_346	1A	42.8108			1A	71.1			1A	345786698	345786798	184
149	BS00062715_51	1A	42.8108			1A	70.79			1A	344250176	344250076	200
150	CAP11_c6014_160	1A	42.8108			1A	70.1			1A	365508800	365508700	192
151	CAP12_c6266_187	1A	42.8108			1A	71.1			1A	354823674	354823574	192
152	CAP12_c6266_298	1A	42.8108			1A	71.1	L		1A	354823563	354823463	192
153	CAP12_c6266_339	1A	42.8108			1A	71.1	L		1A	354823522	354823422	184
154	CAP7_c3269_236	1A	42.8108			1A	71.1	L		1A	368198337	368198237	192
155	CAP8_c2843_226	1A	42.8108			1A	71.1	L		1A	356473856	356473956	192
156	CAP8_c4897_397	1A	42.8108			1A	71.1			1A	368384362	368384262	200
157	CAP8_rep_c7560_159	1A	42.8108			1A	70.1			1A	357065602	357065503	188
158	Ex_c12763_662	1A	42.8108			1A	71.1	L		1A	352013388	352013304	161
159	Ex_c5759_628	1A	42.8108			1A	71.1	L		1A	345108312	345108212	184
160	Ex_c5759_663	1A	42.8108			1A	71.05	L		1A	345108277	345108185	168
161	Excalibur_c102582_360	1A	42.8108			1A	71.1	L		1A	345786652	345786552	192
162	Excalibur_c14943_695	1A	42.8108			1A	71.1	L		1A	361511937	361511837	192
163	Excalibur_c17872_137	1A	42.8108			1A	70.1	L		1A	355335949	355336049	200
164	Excalibur_c24041_794	1A	42.8108			1A	71.1			1A	343682053	343682139	165
165	Excalibur_c33881_618	1A	42.8108			1A	70.1	L		1A	355324349	355324249	200
166	Excalibur_c49588_76	1A	42.8108			1A	70.1	L		1A	368197787	368197852	123
167	Excalibur_c59486_172	1A	42.8108			1A	71.1			1A	355716632	355716732	192
168	Excalibur_rep_c107489_168	1A	42.8108			1A	70.1			1A	355322025	355322125	192
169	Excalibur_rep_c111311_58	1A	42.8108			1A	70.1			1A	355730949	355731011	101
170	Excalibur_rep_c86757_244	1A	42.8108			1A	71.1	L		1A	354950372	354950272	192
171	GENE-0071_115	1A	42.8108			1A	71.48	L		1A	355337211	355337111	168
172	GENE-1214_288	1A	42.8108			1A	71.05	L		1A	347919072	347918980	167
173	IAAV5730	1A	42.8108			1A	71.1	L		1A	344480803	344481003	391
174	IACX2325	1A	42.8108			1A	71.1	L		1A	356474628	356474509	230
175	Ku_c6979_182	1A	42.8108			1A	71.1	L		1A	346446236	346446136	192
176	Kukri_c42043_311	1A	42.8108							1A	563757111	563757011	192
177	Kukri_c43730_841	1A	42.8108			1A	70.1	L		1A	353255406	353255306	192
178	Kukri_c47825_138	1A	42.8108			1A	71.48			1A	363695764	363695864	192
179	Kukri_rep_c101316_375	1A	42.8108			1A	71.1			1A	364227749	364227670	151
180	Kukri_rep_c103147_745	1A	42.8108			1A	71.1	L		1A	356474597	356474497	192
181	RAC875_c15998_53	1A	42.8108			1A	70.1	L		1A	345308642	345308742	190
182	RAC875_c33300_141	1A	42.8108			1A	71.1	L		1A	354303730	354303829	198
183	RAC875_c38417_246	1A	42.8108			1A	70.1			1A	358761757	358761657	200
184	RAC875_c39125_365	1A	42.8108			1A	70.1	L		1A	368815922	368815821	178
185	RAC875_c68797_400	1A	42.8108			1A	71.1	L		1A	354934842	354934742	168
186	RAC875_c8515_653	1A	42.8108			1A	70.1			1A	362628630	362628730	192
187	RFL_Contig5001_1099	1A	42.8108			1A	71.1	L		1A	353916288	353916388	192
188	RFL_Contig921_337	1A	42.8108			1A	71.3			1A	345788825	345788886	123
189	TA013367-0455	1A	42.8108			1A	70.1			1A	364634467	364634520	107
190	wsnp_Ex_c12352_19708127	1A	42.8108			1A	70.1			1A	352016397	352016597	391
191	wsnp_Ex_c13564_21327699	1A	42.8108			1A	71.1	L		1A	350753736	350753856	240
192	wsnp_Ex_c1374_2630879	1A	42.8108			1A	71.1	L		1A	352137757	352137557	396
193	wsnp_Ex_c15383_23645972	1A	42.8108							1A	352861361	352861449	176
194	wsnp_Ex_c21592_30743513	1A	42.8108			1A	71.48	L		1A	353255864	353255664	398
195	wsnp_Ex_c21592_30743815	1A	42.8108			1A	71.48			1A	353255562	353255394	327
196	wsnp_Ex_c2840_5247386	1A	42.8108			1A	71.1			1A	362628505	362628305	398
197	wsnp_Ex_c33831_42253707	1A	42.8108			1A	70.1	L		1A	345308792	345308592	391
198	wsnp_Ex_c34260_42602746	1A	42.8108			1A	71.1	L		1A	344483035	344483209	340
199	wsnp_Ex_c3572_6531810	1A	42.8108			1A	71.1	L		1A	353628563	353628418	281
200	wsnp_Ex_c3572_6533892	1A	42.8108			1A	70.1	L		1A	353625979	353625830	289
201	wsnp_Ex_c3906_7086162	1A	42.8108			1A	70.1	L		1A	368815771	368815972	377
202	wsnp_Ex_c3906_7086294	1A	42.8108			1A	74.78	L		1A	368815904	368816104	391
203	wsnp_Ex_c41969_48673442	1A	42.8108			1A	71.1			1A	368826174	368826309	244
204	wsnp_Ex_c43454_49770425	1A	42.8108			1A	71.05	L		1A	349998163	349998070	186
205	wsnp_Ex_c7271_12483592	1A	42.8108			1A	71.05	L		1A	348717540	348717340	398
206	wsnp_Ex_c9979_16421462	1A	42.8108			1A	71.1	L		1A	347640588	347640388	391
207	wsnp_Ex_rep_c101746_87053634	1A	42.8108			1A	70.1			1A	364227718	364227633	170
208	wsnp_JD_c40990_29127031	1A	42.8108			1A	71.1	L		1A	354935090	354934912	347
209	wsnp_Ku_c18611_27943266	1A	42.8108			1A	70.1	L		1A	354950488	354950651	325
210	wsnp_Ku_c3844_7053669	1A	42.8108			1A	71.1			1A	353253599	353253445	291
211	wsnp_Ra_c18045_27024765	1A	42.8108			1A	71.1	L		1A	353253752	353253552	391
212	wsnp_Ra_c6182_10833256	1A	42.8108			1A	71.1			1A	364227633	364227749	224
213	wsnp_Ex_c1374_2630830	1A	42.8108	Yes		1A	71.1	L		1A	352137763	352137606	310
214	Excalibur_rep_c68424_255	1A	42.8108			1A	71.1	L		1A	353255412	353255482	133
215	IAAV8147	1A	42.8108			1A	71.1			1A	345114253	345114319	125
216	Ra_c11023_679	1A	42.8108			1A	74.78	L		1A	362864331	362864231	192
217	RAC875_c18539_1159	1A	42.8108			1A	74.78	L		1A	344294391	344294491	192
218	Tdurum_contig41931_480	1A	42.8108			1A	71.1	L		1A	351882526	351882426	200
219	wsnp_BF482891A_Ta_2_2	1A	42.8108			1A	72.61			1A	357416016	357415896	237
220	wsnp_JD_c24506_20670773	1A	42.8108			1A	74.78			1A	345790069	345789870	356
221	wsnp_JD_c28928_23159662	1A	42.8108							1A	355321915	355321764	302
222	wsnp_Ku_c37925_46678703	1A	43.3573			1A	70.1	L		1A	382233357	382233454	194
223	D_contig35755_111	1A	43.3573			1A	70.1			1A	485214983	485215209	371
224	Kukri_c61766_907	1A	43.3573			1A	71.1			1A	377427681	377427585	176
225	Kukri_rep_c115954_137	1A	43.3573			1A	71.1			1A	376146688	376146599	155
226	RAC875_c10400_791	1A	43.3573			1A	70.1			1A	374568722	374568822	184
227	wsnp_Ex_c35563_43690084	1A	43.3573			1A	71.1	L		1A	377428003	377427876	246
228	wsnp_Ex_c3565_6520901	1A	43.3573			1A	70.1	L		1A	380964547	380964347	391
229	wsnp_Ex_rep_c101414_86781128	1A	43.3573			1A	71.48			1A	370107375	370107175	391
230	wsnp_Ex_rep_c66562_64849366	1A	43.3573	Yes		1A	74.78	L		1A	385899345	385899545	398
231	BS00002000	1A	43.3573
232	BobWhite_c12841_56	1A	43.3573			1A	71.1			1A	384332939	384333013	149
233	BS00021878_51	1A	43.3573			1A	70.1			1A	370107456	370107357	182
234	BS00041358_51	1A	43.3573			1A	70.1	L		1A	381822356	381822456	192
235	BS00065146_51	1A	43.3573			1A	70.1	L		1A	382738709	382738809	192
236	BS00068358_51	1A	43.3573			1A	71.1			1A	381097037	381096937	192
237	BS00081455_51	1A	43.3573			1A	70.1	L		1A	370097158	370097246	168
238	BS00094681_51	1A	43.3573			1A	71.1	L		1A	374689434	374689334	200
239	BS00110415_51	1A	43.3573			1A	70.1	L		1A	372315872	372315772	192
240	Ex_c6765_2118	1A	43.3573			1A	70.1			1A	369085792	369085693	179
241	Excalibur_c3565_2673	1A	43.3573			1A	71.48	L		1A	380964717	380964617	200
242	Excalibur_c44697_74	1A	43.3573			1A	71.1	L		1A	379186491	379186391	192
243	Excalibur_rep_c107144_405	1A	43.3573			1A	71.1			1A	376139911	376139811	200
244	Excalibur_rep_c113303_500	1A	43.3573			1A	70.1			1A	380964228	380964300	137
245	GENE-0053_224	1A	43.3573			1A	71.1	L		1A	370093248	370093349	186
246	GENE-0235_245	1A	43.3573			1A	71.1			1A	381316704	381316649	103
247	GENE-0446_243	1A	43.3573			1A	70.1			1A	387523498	387523595	155
248	IAAV749	1A	43.3573			1A	71.1			1A	369089246	369089046	398
249	IAAV7551	1A	43.3573			1A	70.1			1A	370107175	370107375	391
250	IAAV7929	1A	43.3573			1A	70.1	L		1A	376670463	376670264	367
251	IACX293	1A	43.3573			1A	71.1			1A	375468895	375468775	237
252	IACX4168	1A	43.3573			1A	65.4			1A	372287487	372287368	238
253	Kukri_c12165_1148	1A	43.3573			1A	71.1			1A	372640068	372639992	153
254	Kukri_c19389_97	1A	43.3573			1A	74.78	L		1A	381274195	381274295	200
255	Kukri_c29668_338	1A	43.3573			1A	70.1			1A	376144563	376144629	133
256	Kukri_c54467_100	1A	43.3573			1A	70.1	L		1A	376137625	376137525	192
257	Kukri_c67601_267	1A	43.3573			1A	71.48	L		1A	370095221	370095315	180
258	Kukri_rep_c106037_96	1A	43.3573			1A	71.48			1A	380953953	380953862	182
259	RAC875_c105730_397	1A	43.3573			1A	74.78			1A	380965449	380965518	131
260	RAC875_c12808_182	1A	43.3573			1A	70.1			1A	382233025	382233125	192
261	RAC875_c24560_604	1A	43.3573			1A	70.1			1A	380973141	380973041	200
262	RAC875_c25799_457	1A	43.3573			1A	71.1	L		1A	381314871	381314771	192
263	RAC875_c31168_238	1A	43.3573			1A	71.1	L		1A	382229717	382229617	192
264	RAC875_c3751_96	1A	43.3573			1A	70.1	L		1A	370107540	370107640	192
265	TA001772-0625	1A	43.3573			1A	70.1	L		1A	374216814	374216765	99.6
266	TA016013-1040	1A	43.3573			1A	70.1			1A	377428963	377428914	99.6
267	Tdurum_contig48416_335	1A	43.3573			1A	71.48	L		1A	369502435	369502335	200
268	Tdurum_contig55009_1153	1A	43.3573			1A	71.1			1A	370105407	370105507	192
269	wsnp_BE403956A_Ta_2_3	1A	43.3573			1A	71.1	L		1A	375468537	375468417	240
270	wsnp_BF475149A_Ta_2_1	1A	43.3573			1A	74.78	L		1A	370107017	370107137	232
271	wsnp_Ex_c10100_16600633	1A	43.3573			1A	71.1			1A	377429002	377429202	391
272	wsnp_Ex_c18169_26977013	1A	43.3573			1A	65.44			1A	370097296	370097158	268
273	wsnp_Ex_c25628_34888253	1A	43.3573			1A	70.1	L		1A	380973176	380973376	391
274	wsnp_Ex_c25628_34888439	1A	43.3573			1A	71.1	L		1A	380973362	380973561	383
275	wsnp_Ex_c3565_6521098	1A	43.3573			1A	71.48			1A	380964350	380964228	236
276	wsnp_Ex_c3986_7217641	1A	43.3573			1A	71.1	L		1A	385355702	385355502	391
277	wsnp_Ex_c4605_8239915	1A	43.3573			1A	70.1			1A	370107177	370107055	228
278	wsnp_Ex_c4605_8240189	1A	43.3573			1A	71.48	L		1A	370106627	370106519	210
279	wsnp_Ex_c4605_8241260	1A	43.3573			1A	71.1	L		1A	370105557	370105357	391
280	wsnp_Ex_c5543_9763520	1A	43.3573			1A	71.1			1A	376145201	376145351	291
281	wsnp_Ex_c6817_11761300	1A	43.3573			1A	71.1			1A	382740203	382740302	198
282	wsnp_Ex_rep_c101414_86780996	1A	43.3573			1A	74.78	L		1A	370107507	370107307	398
283	wsnp_Ex_rep_c103087_88123733	1A	43.3573			1A	71.1	L		1A	369696931	369697028	194
284	wsnp_Ex_rep_c103087_88124573	1A	43.3573			1A	70.1	L		1A	369697771	369697971	398
285	wsnp_Ex_rep_c69738_68695568	1A	43.3573			1A	70.1	L		1A	376137475	376137632	305
286	wsnp_Ku_c4413_8008008	1A	43.3573			1A	70.1	L		1A	377427767	377427967	398
287	wsnp_Ku_c47386_53862969	1A	43.3573			1A	71.1			1A	376139790	376139940	299
288	wsnp_Ra_c4481_8119609	1A	43.3573			1A	70.1			1A	377428894	377429064	331
289	Kukri_rep_c69903_1525	1A	43.9037	Yes						1A	396467372	396467472	192
290	Excalibur_c16292_1338	1A	43.9037							1A	390089693	390089793	200
291	Excalibur_rep_c84731_611	1A	43.9037			1A	72.61	L		1A	392529438	392529338	200
292	GENE-0491_632	1A	43.9037			1A	72.61			1A	390094587	390094487	200
293	Kukri_c8332_120	1A	43.9037							1A	396467217	396467118	176
294	RAC875_c9899_510	1A	43.9037			1A	73.18			1A	391847189	391847089	198
295	TA004725-0348	1A	43.9037			1A	71.05	L		1A	397773588	397773539	99.6
296	Ra_c2895_591	1A	44.9968	Yes		1A	71.48	L		1A	462435832	462435741	182
297	Excalibur_c13489_867	1A	44.9968			1A	71.1			1A	452020421	452020321	184
298	IAAV7203	1A	44.9968			1A	71.48	L		1A	462435277	462435477	369
299	Kukri_c20672_360	1A	44.9968			1A	74.29	L		1A	454333658	454333758	192
300	Kukri_c35200_895	1A	44.9968			1A	74.29	L		1A	459514906	459514846	113
301	RFL_Contig2270_2610	1A	44.9968			1A	74.73	L		1A	462794221	462794121	200
302	tplb0041a22_935	1A	44.9968			1A	71.1	L		1A	462001707	462001807	192
303	tplb0059e14_515	1A	44.9968			1A	74.29	L		1A	458908156	458908061	182
304	wsnp_Ex_c572_1138339	1A	44.9968			1A	71.48	L		1A	462435477	462435277	398
305	wsnp_Ex_c572_1138503	1A	44.9968			1A	71.1	L		1A	462435313	462435113	398
306	wsnp_Ex_c572_1138770	1A	44.9968			1A	71.48	L		1A	462435046	462434846	398
307	wsnp_Ra_c2895_5488879	1A	44.9968			1A	71.48	L		1A	462433965	462433808	313
308	wsnp_Ku_c4018_7333828	1A	44.9968			1A	71.48	L		1A	462434880	462434680	391
309	wsnp_Ex_c21193_30320134	1A	45.5586	Yes		1A	79.19			1A	491149018	491149218	398
310	BobWhite_c12568_900	1A	45.5586			1A	79.19	L		1A	491149168	491149068	200
311	BS00032112_51	1A	45.5586			1A	79.19	L		1A	494446871	494446959	168
312	Ex_c105443_895	1A	45.5586			1A	79.19			1A	494450006	494449914	178
313	Excalibur_c34697_831	1A	45.5586			1A	79.19			1A	491150300	491150400	176
314	Excalibur_c35821_61	1A	45.5586			1A	79.53			1A	495706490	495706584	183
315	Excalibur_rep_c82767_175	1A	45.5586			1A	79.53			1A	495706842	495706744	188
316	Ku_c16913_363	1A	45.5586			1A	79.53	L		1A	495706842	495706742	184
317	Kukri_c16913_422	1A	45.5586			1A	79.59			1A	495706783	495706683	192
318	Kukri_c25215_124	1A	45.5586			1A	79.46			1A	492126538	492126438	192
319	Ra_c4159_2716	1A	45.5586			1A	78.2			1A	490520958	490521058	192
320	RAC875_c19579_377	1A	45.5586			1A	79.46	L		1A	494448245	494448345	192
321	RAC875_c23081_141	1A	45.5586			1A	79.19	L		1A	491130234	491130134	192
322	wsnp_Ex_c19294_28225846	1A	45.5586			1A	79.59	L		1A	495447521	495447321	398
323	wsnp_Ex_c21336_30465618	1A	45.5586			1A	79.19	L		1A	492124059	492123859	398
324	wsnp_Ex_c35821_43892960	1A	45.5586			1A	79.59	L		1A	495706633	495706833	391
325	wsnp_Ex_rep_c105443_89868548	1A	45.5586			1A	79.46	L		1A	494450422	494450222	398
326	wsnp_Ku_c16913_25885872	1A	45.5586			1A	79.53	L		1A	495706634	495706434	391
327	wsnp_Ra_c4664_8410628	1A	45.5586			1A	79.59	L		1A	495446976	495447176	391
328	wPt-9592	1A	45.5586
329	wsnp_Ku_c21316_31053776	1A	46.2483	Yes		1A	81.97	L		1A	498141667	498141867	393
330	BS00021864_51	1A	46.2483			1A	81.54	L		1A	497506303	497506203	200
331	Excalibur_c15357_432	1A	46.2483			1A	84.33	L		1A	499448026	499447961	123
332	Tdurum_contig32437_257	1A	46.2483			1A	81.51	L		1A	497506100	497506197	155
333	wsnp_Ex_rep_c109742_92411838	1A	46.2483			1A	81.54	L		1A	498048908	498048708	398
334	wsnp_Ku_c21316_31053745	1A	46.2483			1A	81.97	L		1A	498141636	498141836	388
335	wsnp_JG_c3720_1558699	1A	50.0809	Yes		1A	93.61	L		1A	519470928	519471121	374
336	Excalibur_c5033_587	1A	50.0809			1A	93.61	L		1A	520338501	520338601	184
337	Kukri_c18017_1696	1A	50.0809			1A	93.61			1A	520338610	520338510	192
338	RAC875_c18839_403	1A	50.0809			1A	93.61	L		1A	519472189	519472090	184
339	Excalibur_c29605_535	1A	50.6274	Yes		1A	93.61	L		1A	520579915	520579815	192
340	tplb0031d22_1107	1A	51.1739	Yes		1A	93.61	L		1A	521644120	521644220	192
341	BobWhite_c26212_208	1A	51.1739			1A	93.61	L		1A	521279200	521279300	200
342	wsnp_Ku_c5210_9290700	1A	51.7204			1A	94.46	L		1A	527955283	527955482	390
343	CAP12_c3602_91	1A	51.7204			1A	94.46			1A	527178161	527178265	167
344	Jagger_c5111_190	1A	51.7204	Yes		1A	94.46			1A	522535185	522535105	161
345	BobWhite_c27438_81	1A	51.7204			1A	94.46	L		1A	527951979	527951879	200
346	BS00011146_51	1A	51.7204			1A	94.46			1A	527177737	527177837	192
347	Excalibur_c3145_70	1A	51.7204			1A	94.46			1A	522510840	522510740	192
348	Ku_c17322_2436	1A	51.7204			1A	95.2	L		1A	528669143	528669243	192
349	RAC875_rep_c120644_74	1A	51.7204			1A	94.46	L		1A	527178191	527178291	200
350	Tdurum_contig12576_159	1A	51.7204			1A	94.46			1A	522234248	522234148	184
351	IACX7716	1A	52.8134	Yes		1A	96.68			1A	531230712	531230840	216
352	BS00009459	1A	52.8134
353	Kukri_c84024_375	1A	55.0006	Yes		1A	100.61	L		1A	532745584	532745484	200
354	BS00065750_51	1A	55.0006			1A	100.05			1A	532739910	532740010	184
355	Excalibur_c39257_634	1A	55.5471	Yes		1A	101.44	L		1A	533148012	533147912	192
356	RAC875_c102343_204	1A	56.0966	Yes		1A	102.62	L		1A	534271908	534272008	194
357	RAC875_c6798_467	1A	58.2958	Yes		1A	104.15			1A	536431327	536431427	184
358	BS00109991_51	1A	58.2958			1A	104.15	L		1A	536439240	536439340	192
359	Ex_c4060_510	1A	58.2958			1A	104.15	L		1A	536431326	536431426	198
360	GENE-0262_431	1A	58.2958			1A	104.15	L		1A	536614333	536614233	200
361	TA001600-1603	1A	60.483	Yes		1A	105.74			1A	540146973	540146920	107
362	barc1022	1A	60.483
363	BobWhite_c721_74	1A	60.483			1A	105.74	L		1A	540150550	540150450	192
364	BS00085366_51	1A	60.483			1A	107.67			1A	541632908	541632806	149
365	IAAV544	1A	60.483			1A	105.74	L		1A	540143811	540144001	379
366	Jagger_c6890_167	1A	60.483			1A	107.67	L		1A	541434672	541434772	192
367	Ku_c8992_405	1A	60.483			1A	106.63	L		1A	540403882	540403782	192
368	Kukri_rep_c115111_251	1A	60.483			1A	107.67			1A	541470098	541469998	192
369	RAC875_c12348_720	1A	60.483			1A	107.66	L		1A	541632776	541632676	192
370	RAC875_rep_c105766_652	1A	60.483			1A	106.63			1A	541469163	541469263	192
371	RAC875_rep_c72890_63	1A	60.483			1A	106.27	L		1A	540145162	540145062	192
372	Tdurum_contig56158_60	1A	60.483			1A	107.67	L		1A	541631306	541631406	192
373	wsnp_Ex_c41953_48657850	1A	60.483			1A	106.27	L		1A	540145012	540145169	305
374	wsnp_Ex_c41953_48658353	1A	60.483			1A	105.74	L		1A	540146870	540147055	369
375	wsnp_Ex_rep_c102067_87313597	1A	60.483			1A	106.63			1A	541469313	541469113	391
376	wsnp_Ex_rep_c102067_87314043	1A	60.483			1A	107.66	L		1A	541468867	541468667	388
377	wsnp_JD_c3973_5044238	1A	60.483			1A	105.74	L		1A	540144011	540143811	398
378	RAC875_c32379_216	1A	61.0324	Yes		1A	110.68			1A	544160290	544160190	184
379	BS00078085_51	1A	61.0324			1A	110.68	L		1A	544055625	544055725	200
380	BS00080076_51	1A	61.0324			1A	110.68	L		1A	544055301	544055201	200
381	BS00095510_51	1A	61.0324			1A	110.68	L		1A	543961391	543961491	200
382	Ex_c2226_244	1A	61.0324			1A	110.68	L		1A	544054975	544054905	141
383	IAAV130	1A	61.0324			1A	106.63			1A	541893860	541893660	375
384	RFL_Contig5334_1969	1A	61.0324			1A	108.06	L		1A	541991847	541991947	192
385	RFL_Contig5334_831	1A	61.0324			1A	108.17			1A	541990709	541990809	200
386	wsnp_CAP11_c1815_982483	1A	61.0324			1A	110.68	L		1A	544054361	544054550	372
387	wmc673b	1A	69.1783
388	wsnp_Ex_c6488_11266589	1A	69.1783	Yes		1A	113.77	L		1A	550613052	550613249	392
389	BS00030043_51	1A	69.1783			1A	113.77	L		1A	550441919	550442019	192
390	Kukri_c2951_1188	1A	69.1783			1A	113.77
391	Kukri_c82086_387	1A	69.1783			1A	113.81			1A	549522177	549522278	155
392	wsnp_Ex_c3594_6568869	1A	69.1783			1A	115.72	S
393	Kukri_c19653_1370	1A	70.2713	Yes		1A	113.77	L		1A	551051509	551051409	200
394	BS00066212_51	1A	70.2713			1A	113.77	L		1A	551050619	551050719	170
395	gwm497a	1A	70.2713
396	wsnp_Ex_rep_c68171_66944702	1A	78.8391	Yes		1A	118.27	L		1A	556938884	556938684	398
397	BobWhite_c5242_400	1A	78.8391			1A	118.83	L		1A	556938556	556938656	200
398	TA002362-0785	1A	78.8391			1A	118.83			1A	556942176	556942123	107
399	wsnp_BF474340A_Ta_2_1	1A	78.8391			1A	118.83			1A	556942066	556942186	240
400	wsnp_Ex_c30552_39457767	1A	78.8391			1A	118.83	L		1A	556938706	556938506	398
401	RAC875_c5016_314	1A	79.9321	Yes		1A	118.68
402	wPt-9938	1A	82.8552
403	wPt-2847	1A	82.8552
404	wPt-4408	1A	82.8552
405	RAC875_c47930_448	1A	82.8552	Yes		1A	119.89	L		1A	558489947	558489847	192
406	wPt-7339	1A	94.1548	Yes
407	wPt-5367	1A	94.9011
408	wsnp_Ex_c10903_17716723	1A	94.9011	Yes		1A	130.09			1A	566689588	566689388	388
409	gpw2010	1A	94.9011
410	BobWhite_c10542_777	1A	94.9011			1A	130.09	L		1A	566602411	566602344	135
411	BobWhite_c15256_225	1A	94.9011			1A	130.09	L		1A	566492291	566492391	200
412	BobWhite_c19182_280	1A	94.9011			1A	130.09	L		1A	566480220	566480121	200
413	BS00079087_51	1A	94.9011			1A	130.09	L		1A	568013259	568013325	133
414	Excalibur_c23598_1502	1A	94.9011			1A	130.09	L		1A	567976500	567976400	200
415	Kukri_c24753_460	1A	94.9011			1A	130.33			1A	568110760	568110840	153
416	Kukri_c51781_199	1A	94.9011			1A	115.72	L		1A	568547611	568547511	200
417	Ra_c11613_81	1A	94.9011			1A	130.09	L
418	Ra_c71093_408	1A	94.9011			1A	130.09			1A	568011029	568011118	178
419	RAC875_c19751_166	1A	94.9011			1A	130.09	L
420	RAC875_c59190_384	1A	94.9011			1A	130.09	L		1A	568111437	568111522	163
421	RAC875_rep_c100394_536	1A	94.9011			1A	130.09			1A	566640119	566640219	192
422	RAC875_rep_c106165_772	1A	94.9011			1A	130.09			1A	566689438	566689538	184
423	RAC875_rep_c71093_1070	1A	94.9011			1A	130.94	L		1A	568012770	568012852	165
424	RAC875_rep_c71093_1302	1A	94.9011			1A	130.09	L		1A	568013320	568013420	192
425	tplb0021i12_383	1A	94.9011			1A	113.77	L		1A	568025559	568025659	200
426	wsnp_CAP11_rep_c7847_3468669	1A	94.9011							1A	566565097	566564936	283
427	wsnp_JD_rep_c49006_33254974	1A	94.9011			1A	115.72	L		1A	568012852	568012730	244
428	wsnp_Ku_c816_1684613	1A	95.4476			1A	130.09	L		1A	571291469	571291669	391
429	Excalibur_c41553_213	1A	95.4476			1A	130.09	L		1A	570864141	570864056	155
430	Tdurum_contig8224_378	1A	95.4476			1A	131.56	L		1A	571291360	571291260	192
431	TA001430-0733	1A	95.4476	Yes		1A	130.09			1A	570273240	570273289	99.6
432	Excalibur_c16947_114	1A	95.4476			1A	130.09	L		1A	570449967	570449873	188
433	Excalibur_c16947_81	1A	95.4476			1A	127.73	L		1A	570449967	570449906	115
434	Excalibur_c987_197	1A	95.4476
435	Kukri_c2338_533	1A	95.4476			1A	131.56	L		1A	570859996	570860072	145
436	Kukri_c8757_107	1A	95.4476			1A	127.73			1A	569465923	569466006	167
437	RAC875_c34515_343	1A	95.4476			1A	127.73			1A	569947770	569947670	184
438	TA003411-0583	1A	95.4476			1A	127.73			1A	570426190	570426239	99.6
439	wsnp_Ex_c41553_48351921	1A	95.4476							1A	570861651	570861451	398
440	wsnp_Ra_c19637_28840370	1A	95.4476			1A	127.73	L		1A	570449209	570449026	357
441	BobWhite_c6820_199	1A	96.5407	Yes		1A	131.42	L		1A	571580102	571580202	200
442	wsnp_Ex_c3264_6017750	1A	96.5407			1A	131.42	L		1A	571580252	571580052	398
443	BobWhite_c11692_148	1A	97.6337	Yes		1A	134.55	L		1A	573060793	573060693	198
444	wsnp_Ex_c10631_17340809	1A	98.7268	Yes		1A	133.15	L		1A	574356658	574356844	371
445	Excalibur_c88792_93	1A	98.7268			1A	133.15	L		1A	574338358	574338458	184
446	GENE-3098_53	1A	98.7268			1A	133.3			1A	573332355	573332457	167
447	RAC875_c9386_358	1A	98.7268			1A	133.15			1A	574356835	574356735	176
448	RFL_Contig3683_1784	1A	98.7268			1A	133.15	L		1A	574338242	574338142	200
449	wsnp_Ra_c36089_44508724	1A	98.7268							1A	573333466	573333666	391
450	Jagger_c2152_123	1A	99.8199	Yes		1A	134.55	L		1A	574640847	574640747	200
451	BobWhite_c31322_391	1A	99.8199			1A	134.55			1A	574642317	574642243	133
452	wsnp_JD_c6664_7807201	1A	100.913	Yes		1A	134.63	L		1A	574935551	574935747	383
453	BobWhite_c6664_644	1A	100.913			1A	134.55	L		1A	574935621	574935721	192
454	Excalibur_c17320_833	1A	101.459			1A	134.25	L		1A	575247180	575247080	200
455	RAC875_c1599_342	1A	101.459	Yes		1A	134.25			1A	575363705	575363805	192
456	wmc59	1A	101.459
457	IAAV4820	1A	101.459			1A	134.25	L		1A	575215721	575215921	385
458	wsnp_Ku_c14496_22838796	1A	104.761	Yes		1A	137.2	L		1A	578563513	578563313	391
459	wsnp_Ex_rep_c103474_88421290	1A	108.615	Yes		1A	142.31			1A	582865425	582865290	259
460	IAAV1930	1A	108.615			1A	142.62			1A	583660823	583660922	198
461	IAAV2844	1A	108.615			1A	142.62	L		1A	583605176	583605066	212
462	IAAV6100	1A	108.615			1A	142.31			1A	582865290	582865425	262
463	Kukri_c17412_1249	1A	108.615			1A	143.15	L		1A	583660357	583660259	188
464	RAC875_c62550_470	1A	108.615			1A	139.57	L		1A	583894934	583895034	192
465	RAC875_rep_c71278_345	1A	108.615							1A	582865150	582865050	200
466	wsnp_Ex_c15377_23637176	1A	108.615			1A	142.31	L		1A	583291026	583291226	383
467	wsnp_Ex_c36911_44767554	1A	108.615			1A	142.31	L		1A	582867788	582867988	391
468	gpw4305b	1A	109.948	Yes
469	BS00070991_51	1A	111.282			1A	149.82	L		1A	586913922	586914022	200
470	RAC875_c5119_2696	1A	111.282			1A	151.96	L
471	wsnp_Ex_rep_c67492_66096650	1A	111.282	Yes		1A	151.22	L
472	BobWhite_c1027_1127	1A	111.282			1A	149.82	L		1A	586993822	586993722	192
473	BS00067170_51	1A	111.282			1A	151.96
474	BS00070695_51	1A	111.282			1A	149.82			1A	586914453	586914353	200
475	BS00075271_51	1A	111.282			1A	149.82			1A	586914400	586914300	200
476	Excalibur_c12932_2102	1A	111.282			1A	151.25	L
477	Excalibur_c27376_74	1A	111.282			1A	149.82	L		1A	586953842	586953742	200
478	Excalibur_c46365_304	1A	111.282			1A	151.22
479	Excalibur_rep_c67492_1119	1A	111.282			1A	151.25	L
480	GENE-0543_1074	1A	111.282			1A	151.25
481	GENE-0543_113	1A	111.282			1A	151.25	L
482	GENE-0543_594	1A	111.282			1A	151.25
483	IAAV2162	1A	111.282			1A	148.66			1A	586953142	586952942	375
484	Kukri_c4204_1346	1A	111.282			1A	151.25	L
485	Kukri_c4204_1673	1A	111.282			1A	151.25	L
486	Kukri_c4204_1946	1A	111.282
487	Tdurum_contig11349_810	1A	111.282			1A	151.22
488	RFL_Contig3395_1311	1A	112.375	Yes						1A	584676573	584676473	200
489	BS00062759_51	1A	112.375			1A	144.41			1A	585822093	585822011	165
490	Tdurum_contig52086_129	1A	112.375							1A	584680551	584680456	167
491	gpw3142	1A	112.375
492	wsnp_Ex_c46670_52108070	1A	118.738	Yes		1A	155.8	L		1A	592313296	592313096	391
493	barc158	1A	118.738
494	BobWhite_c66315_505	1A	118.738			1A	156.3	L		1A	592313467	592313403	121
495	Kukri_c18608_729	1A	118.738			1A	155.8	L		1A	593398953	593399024	143
496	tplb0059i08_441	1A	118.738			1A	155.8			1A	593549164	593549077	174
497	wsnp_Ex_c4186_7560575	1A	118.738			1A	155.8			1A	593298921	593298721	396
498	barc211a	1A	119.958	Yes
499	barc287a	1A	119.958
500	Kukri_c18951_493	1B.1	0	Yes		1B	5.95			1B	1433621	1433521	176
501	BS00050522_51	1B.1	0			1B	5.27	S		1B	1433795	1433695	200
502	wPt-8320	1B.1	7.38661	Yes
503	wPt-0983	1B.1	7.38661
504	BS00082565_51	1B.1	8.07158			1B	9.68	S		1B	5175854	5175954	192
505	BS00014831	1B.1	8.07158
506	BS00015608	1B.1	8.07158
507	BobWhite_c5793_372	1B.1	8.07158			1B	9.68			1B	3954069	3954169	192
508	BS00022504_51	1B.1	8.07158			1B	8.36	S		1B	4345655	4345555	200
509	BS00022505_51	1B.1	8.07158			1B	9.68	S		1B	4347170	4347070	200
510	BS00062605_51	1B.1	8.07158			1B	60.62			1B	84962919	84962819	192
511	BS00111170_51	1B.1	8.07158			1B	9.68	S		1B	5694698	5694787	170
512	Kukri_c37738_417	1B.1	8.07158			1B	9.68			1B	5584383	5584412	60
513	Kukri_c79308_278	1B.1	8.07158			1B	9.68	S		1B	4320839	4320739	192
514	RAC875_c24163_155	1B.1	8.07158			1B	8.36			1B	4518688	4518601	174
515	RAC875_c30138_595	1B.1	8.07158			1B	8.36			1B	4321994	4321932	125
516	RFL_Contig2831_1012	1B.1	8.07158			1B	60.62			1B	4478918	4479018	200
517	TA001594-0748	1B.1	8.07158			1B	9.68			1B	5584478	5584425	107
518	Tdurum_contig28703_293	1B.1	8.07158			1B	9.4
519	Glu-B3	1B.1	8.07158
520	wPt-2395	1B.1	8.07158
521	wPt-2988	1B.1	8.07158
522	Kukri_rep_c106834_139	1B.1	8.07158	Yes		1B	9.68	S		1B	4349252	4349169	159
523	BS00022323_51	1B.1	8.07158			1B	15.16	S		1B	5761604	5761504	153
524	Excalibur_c5562_380	1B.1	8.07158			1B	9.68	S
525	Kukri_c8390_1515	1B.1	9.16465	Yes		1B	9.68			1B	22707435	22707535	184
526	Kukri_c8390_1102	1B.1	9.16465			1B	14.17			1B	7995005	7995105	176
527	RAC875_rep_c74067_541	1B.1	9.16465			1B	9.68	S		1B	17251494	17251594	192
528	Kukri_c38553_173	1B.1	10.2577	Yes		1B	14.17			1B	22162383	22162283	192
529	Ra_c40444_302	1B.1	10.2577			1B	14.17	S		1B	22161789	22161689	198
530	RAC875_c40444_84	1B.1	10.2577			1B	21.05	S		1B	22162007	22161907	200
531	Excalibur_c30569_384	1B.1	10.2577			1B	21.05	S		1B	17251345	17251432	174
532	RAC875_c8282_644	1B.1	11.8977	Yes		1B	21.05			1B	22707351	22707451	192
533	BS00066271_51	1B.1	11.8977			1B	21.05			1B	6867166	6867266	168
534	Excalibur_c43567_633	1B.1	11.8977			1B	21.05			1B	22707069	22707169	176
535	Kukri_c8390_441	1B.1	11.8977			1B	21.05	S		1B	22705652	22705752	192
536	Kukri_c8390_547	1B.1	11.8977			1B	21.05			1B	22705963	22706048	147
537	RAC875_c9457_457	1B.1	17.384	Yes		1B	21.05	S		1B	8204754	8204655	182
538	BS00108242_51	1B.1	17.384			1B	21.05	S		1B	8205041	8204948	131
539	IAAV3773	1B.1	17.384			1B	43.86			1B	8204540	8204697	297
540	RAC875_rep_c104133_1757	1B.1	18.4771	Yes		1B	21.05
541	BS00022429_51	1B.1	18.4771			1B	30.34	S		1B	8559698	8559798	192
542	BS00065487_51	1B.1	18.4771			1B	30.34	S		1B	8559347	8559447	200
543	Excalibur_c2868_1808	1B.1	18.4771			1B	21.05			1B	8254540	8254605	123
544	Excalibur_rep_c110294_82	1B.1	18.4771			1B	21.05
545	IAAV392	1B.1	18.4771			1B	21.05	S		1B	8254436	8254589	258
546	Kukri_c17467_2711	1B.1	18.4771
547	Kukri_c35451_437	1B.1	18.4771			1B	21.05			1B	664598546	664598646	192
548	RAC875_c11276_340	1B.1	18.4771			1B	21.05			1B	8256699	8256775	129
549	RAC875_c16981_691	1B.1	18.4771			1B	21.05	S		1B	8254526	8254433	170
550	Tdurum_contig8791_415	1B.1	18.4771			1B	21.05	S		1B	8255118	8255218	200
551	CAP12_c1619_54	1B.1	20.6763	Yes						1B	9088686	9088763	155
552	RAC875_c3692_2287	1B.1	22.3253	Yes		1B	24.55			1B	9556786	9556686	192
553	BS00010508	1B.1	22.3253
554	Excalibur_c64866_259	1B.1	22.3253			1B	43.86	S		1B	9593834	9593734	200
555	IAAV423	1B.1	22.3253			1B	31.04			1B	9599120	9599300	327
556	Ku_c17846_363	1B.1	22.3253			1B	24.55			1B	9548281	9548181	200
557	Kukri_c36151_170	1B.1	22.3253			1B	24.55	S		1B	9555752	9555852	159
558	RAC875_c1471_566	1B.1	22.3253			1B	31.04			1B	9599270	9599170	192
559	wsnp_Ex_c5469_9655281	1B.1	22.8718	Yes		1B	31.04
560	BobWhite_c56724_80	1B.1	22.8718							1B	10075974	10075874	192
561	BS00023177_51	1B.1	22.8718			1B	64.89	S		1B	10014834	10014734	200
562	BS00109985_51	1B.1	22.8718							1B	10005228	10005128	192
563	CAP11_c852_366	1B.1	22.8718							1B	10111535	10111631	176
564	D_F5XZDLF01B50S3_317	1B.1	22.8718
565	Excalibur_c17152_852	1B.1	22.8718							1B	10067773	10067675	165
566	Excalibur_c28255_430	1B.1	22.8718							1B	9715132	9715232	184
567	Excalibur_c28255_482	1B.1	22.8718			1B	22.23	S		1B	9715184	9715280	145
568	Excalibur_c63663_93	1B.1	22.8718							1B	10111756	10111655	155
569	Excalibur_c95327_126	1B.1	22.8718			1B	43.86			1B	10104347	10104447	192
570	Excalibur_c95327_51	1B.1	22.8718			1B	43.86			1B	10104272	10104372	184
571	Kukri_c29655_155	1B.1	22.8718			1B	43.86			1B	10104201	10104101	176
572	Kukri_c29655_194	1B.1	22.8718			1B	41.47			1B	10104162	10104062	192
573	Kukri_c46939_83	1B.1	22.8718							1B	10103993	10103894	129
574	RAC875_c78751_587	1B.1	22.8718							1B	10204895	10204795	184
575	RFL_Contig4140_1183	1B.1	22.8718			1B	43.86			1B	10204424	10204324	184
576	wsnp_Ex_c13421_21142520	1B.1	22.8718			1B	31.04	S		1B	10075824	10076022	381
577	wsnp_Ex_c1375_2633027	1B.1	22.8718			1B	31.04	S		1B	9597696	9597499	196
578	wsnp_Ex_c5469_9654931	1B.1	22.8718							1B	10360400	10360299	60
579	wsnp_Ku_c13229_21142262	1B.1	22.8718			1B	63.92			1B	9597847	9597654	267
580	wsnp_Ku_c13229_21142792	1B.1	22.8718			1B	30.34
581	wsnp_Ku_rep_c103074_89904851	1B.1	22.8718			1B	31.04			1B	10075570	10075769	375
582	wsnp_Ku_rep_c103074_89905152	1B.1	22.8718			1B	31.04	S		1B	10075870	10076022	301
583	wPt-2762	1B.1	23.5475
584	wsnp_Ex_c50340_54659660	1B.1	23.5475			1B	41.47			1B	11890356	11890441	155
585	wPt-2575	1B.1	23.5475
586	wsnp_CAP11_c2307_1200406	1B.1	23.5475							1B	15745613	15745419	248
587	gwm374.1	1B.1	23.5475
588	wsnp_Ku_c8592_14575931	1B.1	23.5475	Yes		1B	43.86	S		1B	20594400	20594310	180
589	BS00029539_51	1B.1	23.5475			1B	31.04	S		1B	13239425	13239325	200
590	BS00098794_51	1B.1	23.5475			1B	43.86	S		1B	20587980	20588080	200
591	D_contig70818_696	1B.1	23.5475							1B	24564509	24564757	446
592	GENE-0815_86	1B.1	23.5475							1B	15142138	15142229	165
593	Tdurum_contig26201_77	1B.1	23.5475			1B	60.62			1B	17811255	17811155	192
594	BS00003595	1B.1	23.5475
595	BS00004903	1B.1	23.5475
596	gwm264	1B.1	23.5475
597	wmc818b	1B.1	23.5475
598	BobWhite_c14032_277	1B.1	23.5475
599	BobWhite_c28295_256	1B.1	23.5475			1B	40.94			1B	14846095	14846195	190
600	BobWhite_c29613_126	1B.1	23.5475							1B	670176566	670176466	200
601	BS00003595_51	1B.1	23.5475
602	BS00029416_51	1B.1	23.5475							1B	24152158	24152058	184
603	BS00037387_51	1B.1	23.5475			1B	40.45			1B	21843205	21843305	192
604	BS00064698_51	1B.1	23.5475			1B	18.74
605	BS00067961_51	1B.1	23.5475			1B	31.09			1B	18116821	18116721	200
606	BS00072113_51	1B.1	23.5475			1B	31.04	S		1B	13236074	13236174	192
607	BS00083340_51	1B.1	23.5475			1B	43.66	S		1B	15166465	15166365	168
608	BS00089514_51	1B.1	23.5475			1B	31.09			1B	15448507	15448428	151
609	BS00090770_51	1B.1	23.5475							1B	20589249	20589149	200
610	BS00098484_51	1B.1	23.5475			1B	60.62	S		1B	17731170	17731246	105
611	BS00100287_51	1B.1	23.5475
612	BS00105833_51	1B.1	23.5475			1B	43.86			1B	17731170	17731246	153
613	BS00105846_51	1B.1	23.5475			1B	28.76	S		1B	15284478	15284578	200
614	BS00108058_51	1B.1	23.5475							1B	15439329	15439229	192
615	BS00110121_51	1B.1	23.5475			1B	43.86	S		1B	22074482	22074382	200
616	CAP7_c3299_316	1B.1	23.5475			1B	18.74
617	CAP7_c3299_342	1B.1	23.5475			1B	18.74
618	Ex_c21139_812	1B.1	23.5475			1B	43.86
619	Excalibur_c11666_134	1B.1	23.5475			1B	31.04	S		1B	16850188	16850288	192
620	Excalibur_c11666_996	1B.1	23.5475			1B	43.86			1B	16919763	16919834	127
621	Excalibur_c11848_919	1B.1	23.5475			1B	43.86			1B	14847060	14847140	121
622	Excalibur_c16851_232	1B.1	23.5475							1B	17385506	17385406	192
623	Excalibur_c16851_835	1B.1	23.5475			1B	31.04	S		1B	17383825	17383725	200
624	Excalibur_c23515_1177	1B.1	23.5475			1B	43.86	S		1B	16927697	16927606	143
625	Excalibur_c37693_203	1B.1	23.5475							1B	16673137	16673037	192
626	Excalibur_c45969_370	1B.1	23.5475
627	Excalibur_c46114_572	1B.1	23.5475			1B	41.21			1B	11885362	11885292	141
628	Excalibur_c46114_728	1B.1	23.5475							1B	11885150	11885050	168
629	Excalibur_c54420_218	1B.1	23.5475							1B	24163247	24163347	192
630	Excalibur_c54439_276	1B.1	23.5475			1B	31.04			1B	15289380	15289280	168
631	Excalibur_c55363_265	1B.1	23.5475							1B	17731114	17731014	168
632	Excalibur_c55959_651	1B.1	23.5475							1B	17791141	17791239	188
633	Excalibur_c64890_61	1B.1	23.5475			1B	43.86
634	Excalibur_c81545_101	1B.1	23.5475			1B	41.21
635	Excalibur_rep_c103414_186	1B.1	23.5475			1B	43.86			1B	16294668	16294768	200
636	Excalibur_rep_c116725_184	1B.1	23.5475			1B	43.86	S		1B	15170882	15170965	159
637	Excalibur_rep_c67198_530	1B.1	23.5475			1B	31.04	S		1B	15171386	15171286	184
638	GENE-0387_81	1B.1	23.5475			1B	40.94	S		1B	14845522	14845622	192
639	GENE-3569_500	1B.1	23.5475			1B	31.04			1B	20594326	20594226	184
640	IAAV3809	1B.1	23.5475			1B	31.04			1B	17385857	17385704	258
641	IAAV6001	1B.1	23.5475			1B	43.86	S		1B	17623269	17623076	369
642	IAAV6899	1B.1	23.5475			1B	43.86			1B	17791733	17791831	165
643	IACX8860	1B.1	23.5475			1B	31.09			1B	17892275	17892165	212
644	Jagger_c4032_73	1B.1	23.5475			1B	31.04	S		1B	22707051	22707151	200
645	Jagger_c8952_170	1B.1	23.5475			1B	43.58			1B	16693661	16693561	192
646	Jagger_c8952_378	1B.1	23.5475							1B	16693453	16693362	169
647	Ku_c31363_2165	1B.1	23.5475			1B	31.04	S		1B	17356453	17356553	192
648	Kukri_c11756_1706	1B.1	23.5475			1B	43.86	S		1B	17789621	17789561	113
649	Kukri_c1312_666	1B.1	23.5475			1B	31.04	S		1B	11859086	11859186	200
650	Kukri_c2464_592	1B.1	23.5475
651	Kukri_c34536_259	1B.1	23.5475			1B	43.86			1B	14845527	14845452	143
652	Kukri_c34536_373	1B.1	23.5475							1B	14845438	14845338	176
653	Kukri_c38553_67	1B.1	23.5475			1B	43.86	S		1B	22162489	22162389	200
654	Kukri_c38845_821	1B.1	23.5475			1B	31.04			1B	15449332	15449258	141
655	Kukri_c54054_511	1B.1	23.5475							1B	24162656	24162556	192
656	Kukri_c56333_138	1B.1	23.5475							1B	670176163	670176263	200
657	Kukri_c56333_178	1B.1	23.5475			1B	43.86			1B	670176203	670176303	200
658	Kukri_c76307_259	1B.1	23.5475							1B	14099107	14099207	192
659	Kukri_c79135_136	1B.1	23.5475			1B	41.06			1B	16480291	16480391	192
660	Kukri_c8592_935	1B.1	23.5475							1B	20590599	20590524	143
661	Kukri_c8602_267	1B.1	23.5475			1B	39.55	S		1B	17815792	17815692	192
662	Kukri_c8602_730	1B.1	23.5475			1B	39.55			1B	17812143	17812078	131
663	Kukri_rep_c106603_618	1B.1	23.5475							1B	15171643	15171707	129
664	Kukri_rep_c68693_86	1B.1	23.5475			1B	43.86			1B	15168263	15168163	192
665	Ra_c69552_1419	1B.1	23.5475			1B	41.21			1B	11885184	11885113	127
666	RAC875_c102411_201	1B.1	23.5475			1B	43.86			1B	14149371	14149278	170
667	RAC875_c11201_111	1B.1	23.5475			1B	43.86	S
668	RAC875_c113582_346	1B.1	23.5475			1B	31.04	S		1B	11697033	11696933	184
669	RAC875_c15942_571	1B.1	23.5475			1B	60.62			1B	17790672	17790772	184
670	RAC875_c16352_326	1B.1	23.5475							1B	15289333	15289400	95.6
671	RAC875_c21801_1262	1B.1	23.5475			1B	43.86
672	RAC875_c25125_210	1B.1	23.5475							1B	15284380	15284473	157
673	RAC875_c5243_206	1B.1	23.5475			1B	43.86	S		1B	15746018	15745943	143
674	RAC875_c5243_236	1B.1	23.5475			1B	43.86	S		1B	15746013	15745913	184
675	RAC875_c5243_479	1B.1	23.5475			1B	31.04	S		1B	15745770	15745670	192
676	RAC875_c63624_1002	1B.1	23.5475			1B	31.04	S		1B	11859899	11859982	151
677	RAC875_c63624_1040	1B.1	23.5475			1B	43.86	S		1B	11859920	11860020	176
678	RAC875_c64371_209	1B.1	23.5475			1B	43.86	S		1B	17732455	17732555	200
679	RAC875_c75971_295	1B.1	23.5475			1B	41.21			1B	11699383	11699483	168
680	RAC875_c75971_349	1B.1	23.5475							1B	11699437	11699537	145
681	RAC875_c7926_467	1B.1	23.5475			1B	40.94			1B	16294449	16294546	184
682	RAC875_rep_c109901_811	1B.1	23.5475			1B	29.41			1B	17339604	17339504	184
683	RAC875_rep_c69640_88	1B.1	23.5475			1B	43.86			1B	15168212	15168113	190
684	RAC875_rep_c70613_78	1B.1	23.5475			1B	31.04			1B	15165934	15166031	165
685	RFL_Contig1118_65	1B.1	23.5475							1B	18387569	18387469	161
686	RFL_Contig293_498	1B.1	23.5475			1B	0			1B	15440068	15439969	198
687	RFL_Contig4104_670	1B.1	23.5475			1B	31.04	S		1B	20174583	20174683	192
688	RFL_Contig5906_387	1B.1	23.5475			1B	39.72	S		1B	16216779	16216879	192
689	RFL_Contig5906_985	1B.1	23.5475			1B	31.04			1B	16217471	16217571	192
690	TA005766-0499	1B.1	23.5475			1B	31.04			1B	15142368	15142315	107
691	Tdurum_contig13811_741	1B.1	23.5475			1B	30.9			1B	14149084	14149154	141
692	Tdurum_contig14404_319	1B.1	23.5475							1B	655100644	655100735	174
693	Tdurum_contig29247_404	1B.1	23.5475			1B	43.86
694	Tdurum_contig44219_318	1B.1	23.5475			1B	31.04	S		1B	15169586	15169686	200
695	Tdurum_contig44809_1626	1B.1	23.5475							1B	16123897	16123953	89.7
696	Tdurum_contig68637_256	1B.1	23.5475			1B	43.86			1B	11859871	11859770	131
697	Tdurum_contig76266_134	1B.1	23.5475			1B	43.86			1B	15166145	15166245	184
698	Tdurum_contig76266_221	1B.1	23.5475							1B	15166232	15166332	200
699	Tdurum_contig95782_945	1B.1	23.5475			1B	45.43			1B	17815728	17815662	125
700	tplb0036l23_243	1B.1	23.5475							1B	18387407	18387307	200
701	tplb0036l23_696	1B.1	23.5475			1B	31.09			1B	18386954	18386854	200
702	wsnp_Ex_c14361_22341570	1B.1	23.5475
703	wsnp_Ex_c1493_2860766	1B.1	23.5475			1B	43.86			1B	670176353	670176153	383
704	wsnp_Ex_c7705_13139890	1B.1	23.5475			1B	31.04			1B	15746676	15746565	206
705	wsnp_Ex_rep_c66774_65133356	1B.1	23.5475			1B	43.86			1B	670177316	670177516	391
706	wsnp_Ex_rep_c67198_65702998	1B.1	23.5475			1B	31.04			1B	15169706	15169578	256
707	wsnp_Ex_rep_c67619_66272209	1B.1	23.5475
708	wsnp_Ku_c1615_3178276	1B.1	23.5475			1B	41.47	S		1B	10361096	10360897	262
709	wsnp_Ku_c17177_26216230	1B.1	23.5475							1B	15173729	15173929	380
710	wsnp_Ku_c28164_38103270	1B.1	23.5475			1B	31.04			1B	15171154	15171055	199
711	wsnp_Ku_c3097_5801027	1B.1	23.5475							1B	15745365	15745168	201
712	wsnp_Ra_c5485_9703900	1B.1	23.5475							1B	17356240	17356040	359
713	BS00068182_51	1B.1	24.0939			1B	62.58			1B	24636411	24636311	184
714	Excalibur_c3270_1566	1B.1	24.0939							1B	24161274	24161374	200
715	Kukri_c23662_414	1B.1	24.0939			1B	60.62			1B	24520165	24520067	180
716	wPt-2725	1B.1	24.0939
717	wPt-0974	1B.1	24.0939
718	wPt-1911	1B.1	24.0939
719	Tdurum_contig44861_1253	1B.1	24.0939	Yes		1B	62.58			1B	26186610	26186710	200
720	Tdurum_contig44861_237	1B.1	24.0939			1B	46.15	S		1B	26185512	26185612	200
721	BS00067012_51	1B.1	24.0939							1B	26621842	26621942	200
722	Excalibur_c24303_268	1B.1	24.0939							1B	26186848	26186784	129
723	Excalibur_c6726_357	1B.1	24.0939			1B	52.52
724	GENE-0211_446	1B.1	24.0939							1B	26186884	26186788	190
725	GENE-1756_115	1B.1	24.0939			1B	46.15	L
726	GENE-4668_244	1B.1	24.0939			1B	52.52
727	IAAV426	1B.1	24.0939			1B	44.64			1B	30731051	30730851	248
728	RAC875_c51663_87	1B.1	24.0939			1B	51.1	S		1B	26783721	26783781	113
729	RAC875_c140_650	1B.1	24.0939			1B	43.66			1B	30730981	30730881	184
730	Tdurum_contig31564_364	1B.1	24.0939							1B	24787639	24787739	192
731	Ku_c8505_1424	1B.1	35.1922	Yes		1B	51.1	S		1B	36269078	36269178	192
732	BS00017243	1B.1	37.1413
733	Tdurum_contig55639_241	1B.1	37.1413	Yes		1B	56.88	S		1B	41642310	41642410	176
734	BobWhite_c26045_230	1B.1	37.1413			1B	56.65
735	BS00065737_51	1B.1	37.1413			1B	56.88			1B	40386828	40386728	184
736	BS00067003_51	1B.1	37.1413			1B	56.65			1B	39545480	39545380	192
737	BS00067567_51	1B.1	37.1413			1B	62.58			1B	40878764	40878664	192
738	BS00106306_51	1B.1	37.1413			1B	51.1	S		1B	39579672	39579772	200
739	GENE-0427_115	1B.1	37.1413			1B	56.88			1B	40942826	40942905	159
740	GENE-0427_442	1B.1	37.1413			1B	56.88			1B	40942773	40942850	133
741	IAAV2838	1B.1	37.1413							1B	41642634	41642434	391
742	IACX16577	1B.1	37.1413			1B	56.88
743	Kukri_c47342_73	1B.1	37.1413			1B	56.65			1B	39382940	39383040	200
744	Kukri_rep_c100936_449	1B.1	37.1413			1B	56.88	S		1B	40199610	40199682	137
745	RAC875_c49924_324	1B.1	39.3285	Yes		1B	57.6	S		1B	50184937	50185037	200
746	wmc619	1B.1	45.6917
747	gwm413	1B.1	45.6917	Yes
748	gpw3067c	1B.1	55.0295	Yes
749	Kukri_rep_c106406_265	1B.1	57.6293			1B	64.89	L		1B	327838994	327839085	182
750	BobWhite_c8218_162	1B.1	57.6293			1B	62.32			1B	196462255	196462159	184
751	BS00010352_51	1B.1	57.6293			1B	64.1			1B	327482971	327483047	145
752	wmc611a	1B.1	57.6293
753	wsnp_Ra_c4296_7819139	1B.1	57.6293	Yes		1B	64.46			1B	151463903	151463796	206
754	barc137	1B.1	57.6293
755	BS00009952	1B.1	57.6293
756	wmc626	1B.1	57.6293
757	BobWhite_c3771_441	1B.1	57.6293			1B	62.32			1B	196462159	196462239	162
758	BS00044869_51	1B.1	57.6293			1B	64.46	S		1B	168972946	168972883	119
759	BS00066444_51	1B.1	57.6293							1B	278687018	278686918	192
760	Excalibur_c27675_1815	1B.1	57.6293			1B	64.46			1B	327576647	327576547	200
761	Excalibur_c27675_912	1B.1	57.6293			1B	64.89	L		1B	327577768	327577668	200
762	Excalibur_c32608_500	1B.1	57.6293			1B	64.89	L
763	Excalibur_c51643_145	1B.1	57.6293			1B	64.89			1B	327024143	327024243	200
764	Excalibur_c6497_535	1B.1	57.6293			1B	64.86	L		1B	278473796	278473896	192
765	Excalibur_rep_c106174_390	1B.1	57.6293			1B	64.89			1B	327230301	327230400	161
766	IAAV1364	1B.1	57.6293			1B	64.1			1B	184218205	184218341	240
767	Ku_c16382_213	1B.1	57.6293			1B	62.95	S		1B	136647892	136647992	200
768	Kukri_c147_1620	1B.1	57.6293			1B	64.64	S		1B	212429593	212429693	192
769	Kukri_rep_c111517_289	1B.1	57.6293			1B	64.89			1B	327576790	327576690	192
770	RAC875_c21274_235	1B.1	57.6293			1B	64.89			1B	327230442	327230342	200
771	RAC875_c25006_490	1B.1	57.6293			1B	31.04	L		1B	263270138	263270238	192
772	RAC875_c3457_303	1B.1	57.6293			1B	64.89	L		1B	327230037	327229937	192
773	RAC875_c3457_65	1B.1	57.6293			1B	64.1			1B	327230367	327230267	184
774	RAC875_c8662_140	1B.1	57.6293							1B	327024293	327024193	200
775	RAC875_c8662_547	1B.1	57.6293							1B	327023886	327023786	200
776	RAC875_c8662_762	1B.1	57.6293			1B	64.46			1B	327023426	327023354	137
777	RAC875_c8662_917	1B.1	57.6293			1B	64.89			1B	327023299	327023199	200
778	RAC875_rep_c70022_1648	1B.1	57.6293			1B	64.3	S		1B	148897367	148897267	192
779	RAC875_rep_c72356_51	1B.1	57.6293			1B	64.46	S		1B	178097982	178098082	192
780	TA004324-0491	1B.1	57.6293			1B	64.89			1B	327230061	327230012	99.6
781	Tdurum_contig29769_202	1B.1	57.6293			1B	64.46			1B	327577628	327577728	184
782	wsnp_BE637864B_Ta_1_1	1B.1	57.6293			1B	62.32	S		1B	199575122	199575242	240
783	wsnp_Ku_c230_460618	1B.1	57.6293			1B	63.78			1B	144396023	144395823	391
784	wsnp_Ku_rep_c71900_71624324	1B.1	57.6293			1B	64.1			1B	148897217	148897400	357
785	wsnp_Ra_c8506_14401408	1B.1	57.6293			1B	62.32	S		1B	142834511	142834401	212
786	gwm273	1B.1	57.6293
787	gwm18	1B.1	57.6293
788	wsnp_Ex_c51156_55193734	1B.1	58.849			1B	62.84	S		1B	112203059	112203258	380
789	Kukri_c11587_99	1B.1	58.849			1B	62.84	S		1B	130016051	130015951	192
790	RAC875_c47137_112	1B.1	58.849			1B	60.62	S		1B	130347841	130347941	192
791	RAC875_c8849_134	1B.1	58.849	Yes		1B	62.84			1B	123965378	123965278	200
792	BS00005034	1B.1	58.849
793	BobWhite_c39153_131	1B.1	58.849			1B	62.84			1B	110607769	110607675	172
794	BS00021995_51	1B.1	58.849			1B	60.62	S		1B	111026691	111026591	200
795	BS00049927_51	1B.1	58.849			1B	62.84	S		1B	108837030	108837130	192
796	BS00067586_51	1B.1	58.849			1B	60.62			1B	109725476	109725376	168
797	BS00070198_51	1B.1	58.849			1B	62.42	S		1B	130349221	130349121	192
798	Excalibur_c13573_230	1B.1	58.849			1B	64.89			1B	130937883	130937783	192
799	Ku_c5960_496	1B.1	58.849			1B	62.84	S		1B	112203208	112203108	200
800	Kukri_c19832_777	1B.1	58.849			1B	43.86	S		1B	130347781	130347874	178
801	Kukri_c26973_189	1B.1	58.849			1B	62.58	S		1B	107133439	107133539	200
802	Kukri_c5098_1902	1B.1	58.849			1B	62.84
803	Kukri_c6135_150	1B.1	58.849			1B	63.73	S		1B	130017104	130017004	200
804	Ra_c15153_324	1B.1	58.849			1B	63.73			1B	130020052	130019952	200
805	Ra_c69176_1308	1B.1	58.849			1B	62.58	S		1B	107136692	107136792	200
806	RAC875_c75885_302	1B.1	58.849							1B	130024173	130024273	137
807	Tdurum_contig42247_2504	1B.1	58.849							1B	123965075	123964998	123
808	wsnp_Ex_c11976_19193550	1B.1	58.849			1B	62.58	S		1B	109729521	109729721	388
809	wsnp_Ex_c16581_25100502	1B.1	58.849							1B	132937605	132937405	391
810	wsnp_Ku_c16938_25916260	1B.1	58.849			1B	43.86	S		1B	109728193	109728390	390
811	BS00009715	1B.1	58.849
812	barc1160	1B.1	58.849
813	gpw4331	1B.1	58.849
814	tplb0029b01_123	1B.1	60.0993			1B	64.1	L		1B	328642065	328642165	200
815	BobWhite_c8713_420	1B.1	60.0993			1B	64.1
816	GENE-0227_217	1B.1	60.0993			1B	64.1			1B	328642815	328642716	168
817	Ku_c28949_178	1B.1	60.0993							1B	332081785	332081885	200
818	wsnp_Ex_c1412_2711077	1B.1	60.0993			1B	90.26	L		1B	589070611	589070811	398
819	wsnp_Ra_c21132_30487331	1B.1	60.0993			1B	64.89			1B	331423967	331424131	319
820	BS00002378	1B.1	60.0993
821	BobWhite_c13450_2100	1B.1	60.0993			1B	64.89			1B	330206618	330206553	131
822	BobWhite_c1456_615	1B.1	60.0993			1B	64.89	L		1B	328642394	328642294	200
823	BobWhite_c4236_410	1B.1	60.0993			1B	65.36	L		1B	328938961	328938889	129
824	BS00011450_51	1B.1	60.0993			1B	64.1			1B	328643486	328643586	192
825	BS00063885_51	1B.1	60.0993			1B	64.89			1B	329374058	329373958	176
826	Ex_c11539_279	1B.1	60.0993			1B	66.07			1B	354230439	354230539	200
827	Excalibur_c10319_229	1B.1	60.0993			1B	64.1			1B	328822447	328822384	111
828	Excalibur_c55805_316	1B.1	60.0993							1B	330506922	330507022	192
829	Excalibur_c9495_322	1B.1	60.0993							1B	329487235	329487335	192
830	Excalibur_rep_c106001_513	1B.1	60.0993			1B	64.1			1B	330217878	330217974	176
831	Excalibur_rep_c67757_264	1B.1	60.0993			1B	64.89			1B	330217823	330217725	174
832	Excalibur_s113941_196	1B.1	60.0993			1B	64.89	L		1B	330212358	330212258	184
833	GENE-0522_336	1B.1	60.0993			1B	64.1			1B	328821821	328821767	93.7
834	IAAV2764	1B.1	60.0993			1B	64.89	L		1B	331420867	331420980	218
835	IAAV3905	1B.1	60.0993			1B	67.14	L		1B	396531074	396531247	345
836	Kukri_c12936_1505	1B.1	60.0993			1B	64.89			1B	330206495	330206583	176
837	Kukri_c31554_437	1B.1	60.0993			1B	64.46			1B	330214153	330214060	186
838	Kukri_rep_c101550_113	1B.1	60.0993			1B	64.89			1B	329484531	329484431	192
839	RAC875_c7236_3265	1B.1	60.0993			1B	64.46			1B	330198186	330198086	192
840	RAC875_c864_88	1B.1	60.0993			1B	64.86			1B	331139613	331139713	168
841	tplb0029b01_1022	1B.1	60.0993			1B	64.1	L		1B	328645298	328645381	167
842	wsnp_Ex_c37635_45347415	1B.1	60.0993			1B	64.89			1B	331423325	331423405	161
843	wsnp_Ex_c9902_16309166	1B.1	60.0993			1B	64.89	L		1B	331422599	331422676	155
844	wsnp_RFL_Contig4726_5654774	1B.1	60.0993			1B	65.36			1B	329487213	329487316	155
845	gwm374.2	1B.1	60.0993
846	CAP7_c1241_128	1B.1	60.0993			1B	64.89	L		1B	328439915	328439815	192
847	wmc156	1B.1	60.0993
848	wsnp_Ex_c3681_6715277	1B.1	60.0993			1B	70.08			1B	456975929	456975729	385
849	BS00000496	1B.1	60.0993
850	BS00003567	1B.1	60.0993
851	BS00003634	1B.1	60.0993
852	BS00003677	1B.1	60.0993
853	wmc213	1B.1	60.0993
854	BobWhite_c11235_370	1B.1	60.0993			1B	68.04			1B	423960747	423960847	192
855	BobWhite_c17137_82	1B.1	60.0993			1B	67.14			1B	406435980	406435880	198
856	BobWhite_c28635_896	1B.1	60.0993			1B	70.71			1B	465589339	465589438	198
857	BobWhite_c346_253	1B.1	60.0993							1B	458385673	458385773	192
858	BS00011390_51	1B.1	60.0993			1B	68.04	L		1B	428113195	428113095	184
859	BS00011712_51	1B.1	60.0993			1B	67.14			1B	407544313	407544231	117
860	BS00012051_51	1B.1	60.0993			1B	68.75	L		1B	433601175	433601264	147
861	BS00021946_51	1B.1	60.0993			1B	67.14			1B	407937896	407937796	192
862	BS00021947_51	1B.1	60.0993			1B	67.14	L		1B	406043014	406042914	184
863	BS00022133_51	1B.1	60.0993			1B	69.3	L		1B	443997670	443997770	192
864	BS00038929_51	1B.1	60.0993			1B	68.04	L		1B	424076106	424076006	200
865	BS00041947_51	1B.1	60.0993			1B	68.04			1B	434645143	434645243	192
866	BS00067434_51	1B.1	60.0993			1B	67.14	L		1B	409633334	409633234	200
867	BS00069723_51	1B.1	60.0993			1B	70.08	L		1B	456253736	456253836	200
868	BS00070139_51	1B.1	60.0993			1B	68.04			1B	424414699	424414799	200
869	BS00075663_51	1B.1	60.0993			1B	68.04	L		1B	424077184	424077084	192
870	BS00076696_51	1B.1	60.0993			1B	68.04	L		1B	421094232	421094332	192
871	BS00078228_51	1B.1	60.0993			1B	68.75	L		1B	430168618	430168518	200
872	BS00093841_51	1B.1	60.0993			1B	68.04			1B	428069320	428069220	192
873	BS00094498_51	1B.1	60.0993			1B	67.14	L		1B	409629958	409630058	192
874	BS00094499_51	1B.1	60.0993			1B	67.14	L		1B	409629991	409630091	192
875	BS00095568_51	1B.1	60.0993			1B	70.08	L		1B	470000695	470000773	149
876	BS00110148_51	1B.1	60.0993			1B	67.38	L		1B	419204417	419204317	192
877	BS00110149_51	1B.1	60.0993			1B	68.04	L		1B	419204285	419204198	167
878	BS00110480_51	1B.1	60.0993			1B	68.04			1B	427526264	427526364	192
879	Excalibur_c32708_515	1B.1	60.0993							1B	457384140	457384240	184
880	Excalibur_c59016_839	1B.1	60.0993			1B	68.04			1B	426072834	426072934	200
881	Excalibur_c85140_173	1B.1	60.0993
882	GENE-0136_82	1B.1	60.0993			1B	68.75	L		1B	434564697	434564597	192
883	GENE-0549_18	1B.1	60.0993			1B	70.08			1B	432821866	432821804	125
884	GENE-1150_214	1B.1	60.0993							1B	462795836	462795936	192
885	GENE-3085_533	1B.1	60.0993			1B	68.04	L		1B	421541630	421541730	200
886	GENE-4605_536	1B.1	60.0993			1B	67.38			1B	420235364	420235464	153
887	IAAV1808	1B.1	60.0993			1B	75.1
888	IAAV2287	1B.1	60.0993							1B	460146652	460146852	383
889	IAAV5704	1B.1	60.0993			1B	70.08	L		1B	457460701	457460501	391
890	IAAV6825	1B.1	60.0993			1B	68.04			1B	421096892	421096801	174
891	IAAV8347	1B.1	60.0993			1B	68.04			1B	422556578	422556378	343
892	IACX5814	1B.1	60.0993			1B	68.04			1B	421420758	421420877	230
893	JD_c6360_288	1B.1	60.0993			1B	68.35			1B	432821823	432821899	153
894	Ku_c10106_313	1B.1	60.0993			1B	70.08			1B	433432112	433432212	200
895	Ku_c13515_171	1B.1	60.0993			1B	67.14			1B	409275440	409275340	200
896	Kukri_c12151_467	1B.1	60.0993			1B	68.04	L		1B	421097717	421097617	200
897	Kukri_c12151_769	1B.1	60.0993			1B	68.04	L		1B	421097415	421097315	200
898	Kukri_c2871_258	1B.1	60.0993			1B	68.04
899	Kukri_c34894_112	1B.1	60.0993							1B	459925049	459925149	192
900	Kukri_c51474_334	1B.1	60.0993			1B	70.08	L		1B	457378727	457378827	192
901	Kukri_c75097_56	1B.1	60.0993							1B	458265192	458265092	192
902	Kukri_c75399_226	1B.1	60.0993			1B	67.14	L		1B	408656887	408656987	190
903	Kukri_rep_c73393_848	1B.1	60.0993			1B	70.08			1B	433431761	433431661	184
904	Ra_c3083_982	1B.1	60.0993			1B	70.08	L		1B	457320771	457320871	200
905	RAC875_c24337_1280	1B.1	60.0993			1B	68.04	L		1B	421097174	421097074	192
906	RAC875_c32894_1038	1B.1	60.0993			1B	68.04			1B	426072618	426072718	176
907	RAC875_c51240_89	1B.1	60.0993							1B	459814819	459814918	198
908	RAC875_c5796_424	1B.1	60.0993			1B	68.04			1B	423961066	423960966	200
909	RAC875_c6905_776	1B.1	60.0993			1B	68.04			1B	426450376	426450476	192
910	RAC875_c865_1936	1B.1	60.0993			1B	70.08	L		1B	457009126	457009226	192
911	RAC875_rep_c71685_445	1B.1	60.0993			1B	68.04			1B	426448891	426448978	174
912	RAC875_s105188_92	1B.1	60.0993			1B	70.08	L		1B	456975779	456975879	192
913	RFL_Contig981_1985	1B.1	60.0993			1B	67.38	L		1B	420236306	420236406	200
914	Tdurum_contig20191_171	1B.1	60.0993			1B	70.08	L		1B	456999657	456999739	149
915	Tdurum_contig25434_209	1B.1	60.0993			1B	68.04			1B	421097854	421097954	192
916	Tdurum_contig25434_218	1B.1	60.0993			1B	68.04			1B	421097863	421097963	192
917	Tdurum_contig28305_106	1B.1	60.0993							1B	426964599	426964499	192
918	Tdurum_contig29676_141	1B.1	60.0993			1B	68.04	L		1B	423205533	423205633	192
919	Tdurum_contig42217_127	1B.1	60.0993			1B	67.14	L		1B	408655984	408656084	200
920	Tdurum_contig43910_1113	1B.1	60.0993			1B	67.14	L		1B	408662431	408662337	180
921	Tdurum_contig43910_687	1B.1	60.0993			1B	67.14	L		1B	408666624	408666524	200
922	Tdurum_contig48171_189	1B.1	60.0993			1B	68.04			1B	437551418	437551518	192
923	Tdurum_contig57731_162	1B.1	60.0993			1B	68.04	L		1B	421538980	421539080	200
924	Tdurum_contig57731_225	1B.1	60.0993			1B	68.04	L		1B	421539043	421539143	192
925	Tdurum_contig57731_412	1B.1	60.0993			1B	68.04	L		1B	421539230	421539330	200
926	tplb0058h11_348	1B.1	60.0993			1B	68.04			1B	424531757	424531857	192
927	wsnp_BE403956B_Ta_2_3	1B.1	60.0993			1B	67.14			1B	406037237	406037357	240
928	wsnp_BE442716B_Ta_2_1	1B.1	60.0993			1B	67.14			1B	409246561	409246682	226
929	wsnp_BE442716B_Ta_2_2	1B.1	60.0993			1B	67.14			1B	409246762	409246882	232
930	wsnp_BE591501B_Ta_2_1	1B.1	60.0993			1B	67.14	L		1B	420360394	420360274	198
931	wsnp_CAP11_c631_419930	1B.1	60.0993			1B	69.3			1B	443563577	443563423	299
932	wsnp_CAP7_c940_480745	1B.1	60.0993			1B	70.08	L		1B	457460501	457460701	388
933	wsnp_Ex_c2025_3799847	1B.1	60.0993			1B	70.08	L		1B	456976027	456976227	398
934	wsnp_Ex_c3681_6716255	1B.1	60.0993			1B	70.08	L		1B	456974951	456974751	391
935	wsnp_Ex_c8865_14815305	1B.1	60.0993			1B	70.08	L		1B	433431611	433431811	388
936	wsnp_Ex_rep_c66883_65286958	1B.1	60.0993			1B	70.64	L		1B	464710689	464710489	391
937	wsnp_Ex_rep_c68712_67571580	1B.1	60.0993			1B	70.08			1B	456271299	456271101	387
938	wsnp_Ku_c9971_16598986	1B.1	60.0993							1B	457385206	457385406	349
939	wsnp_Ra_c2027_3945713	1B.1	60.0993			1B	70.08	L		1B	456975437	456975237	388
940	gwm131	1B.1	60.0993
941	wsnp_Ra_c2027_3945764	1B.1	60.0993	Yes		1B	70.08	L		1B	456975386	456975186	388
942	BobWhite_c28635_785	1B.1	60.0993			1B	70.71			1B	465589226	465589326	192
943	GENE-0505_443	1B.1	60.0993			1B	70.78			1B	457864142	457864242	184
944	IACX2701	1B.1	60.0993			1B	67.38	L		1B	419203611	419203730	238
945	JD_c64600_281	1B.1	60.0993			1B	67.14	L		1B	409627995	409628095	200
946	RAC875_c32894_1116	1B.1	60.0993			1B	68.04			1B	426072696	426072796	192
947	Tdurum_contig28530_380	1B.1	60.0993			1B	68.04	L		1B	429976284	429976184	184
948	Tdurum_contig87816_268	1B.1	60.0993			1B	67.14	L		1B	409630058	409629958	192
949	wsnp_CAP11_c4558_2144436	1B.1	60.0993							1B	460147803	460147673	252
950	wsnp_Ex_c34966_43196962	1B.1	60.0993			1B	70.08			1B	457463053	457462982	135
951	BobWhite_c33506_732	1B.1	60.6458							1B	480821056	480820956	192
952	wmc216	1B.1	60.6458
953	wmc694	1B.1	60.6458
954	barc1131	1B.1	60.6458
955	barc207	1B.1	60.6458
956	wsnp_Ex_c6611_11452297	1B.1	60.6458	Yes		1B	75.1	L		1B	488208461	488208291	336
957	BS00022619_51	1B.1	60.6458			1B	75.1	L		1B	494159077	494159177	200
958	BS00070147_51	1B.1	60.6458			1B	72.26	L		1B	488750567	488750667	192
959	BS00071788_51	1B.1	60.6458			1B	72.15	L		1B	488465178	488465278	200
960	Excalibur_c14801_451	1B.1	60.6458							1B	492864641	492864739	198
961	Excalibur_c5218_75	1B.1	60.6458			1B	75.1	L		1B	497799229	497799329	192
962	Excalibur_c90096_77	1B.1	60.6458			1B	72.15			1B	487489203	487489103	192
963	JD_c3116_778	1B.1	60.6458			1B	75.1			1B	492789084	492788984	192
964	RAC875_c87890_234	1B.1	60.6458			1B	71.85	L		1B	487406517	487406417	192
965	RAC875_c87890_312	1B.1	60.6458			1B	72.15	L		1B	487406439	487406339	190
966	RAC875_rep_c119728_146	1B.1	60.6458			1B	75.1			1B	497781319	497781398	156
967	TA003725-0553	1B.1	60.6458			1B	75.1			1B	496095797	496095850	107
968	Tdurum_contig59449_249	1B.1	60.6458			1B	71.85			1B	487407613	487407513	200
969	Tdurum_contig59449_400	1B.1	60.6458			1B	71.85	L		1B	487407462	487407362	192
970	Tdurum_contig81102_102	1B.1	60.6458			1B	75.1	L		1B	497781640	497781740	200
971	tplb0024i15_1754	1B.1	60.6458			1B	74.94	L		1B	491087389	491087481	184
972	wsnp_Ex_c6611_11451949	1B.1	60.6458			1B	75.1	L		1B	488209853	488209653	398
973	CAP11_c2974_53	1B.1	61.1922	Yes		1B	74.04			1B	505068617	505068540	155
974	BS00039583_51	1B.1	61.1922			1B	74.04	L		1B	505072988	505072888	192
975	wsnp_Ra_c19148_28288923	1B.1	61.7387			1B	74.37	L		1B	511449270	511449070	393
976	Tdurum_contig60509_232	1B.1	61.7387			1B	74.37	L		1B	510980625	510980525	200
977	Tdurum_contig63834_340	1B.1	61.7387			1B	74.12			1B	518914748	518914648	184
978	BobWhite_c15312_405	1B.1	61.7387			1B	75.1	L		1B	513545162	513545247	163
979	BobWhite_c20015_225	1B.1	61.7387			1B	74.37			1B	512633617	512633717	200
980	BobWhite_c6803_387	1B.1	61.7387			1B	74.37			1B	512635739	512635660	159
981	BS00022124_51	1B.1	61.7387			1B	74.04	L		1B	516951296	516951396	192
982	BS00022842_51	1B.1	61.7387			1B	75.1	L		1B	513483365	513483265	200
983	CAP12_c2759_111	1B.1	61.7387			1B	74.37	L		1B	512631446	512631346	200
984	Kukri_c13188_256	1B.1	61.7387			1B	74.37	L		1B	511213238	511213138	192
985	Kukri_c7905_226	1B.1	61.7387			1B	74.37			1B	511210643	511210743	200
986	RAC875_c94534_75	1B.1	61.7387							1B	512633656	512633753	178
987	Tdurum_contig100413_237	1B.1	61.7387			1B	75.1			1B	513545025	513545125	200
988	Tdurum_contig42062_651	1B.1	61.7387			1B	75.1			1B	518177401	518177500	182
989	Tdurum_contig58301_336	1B.1	61.7387			1B	75.1	L		1B	518182683	518182783	192
990	wsnp_BE495786B_Ta_2_2	1B.1	61.7387			1B	74.37	L		1B	510798657	510798537	240
991	wsnp_Ex_c17707_26454940	1B.1	61.7387			1B	74.37			1B	510979596	510979426	339
992	wsnp_Ex_c5679_9976893	1B.1	61.7387			1B	74.37	L		1B	511213088	511213288	391
993	wsnp_Ku_c21356_31093507	1B.1	61.7387			1B	75.1	L		1B	513545103	513544979	208
994	wsnp_Ra_c29782_39115548	1B.1	61.7387			1B	74.37	L		1B	510980941	510980741	398
995	wPt-1248	1B.1	61.7387
996	Tdurum_contig50473_889	1B.1	61.7387	Yes		1B	74.32	L		1B	521225011	521225111	192
997	BS00022742_51	1B.1	61.7387			1B	75.27			1B	530061273	530061173	200
998	BS00036362_51	1B.1	61.7387			1B	75.27	L		1B	530478404	530478504	200
999	BS00072982_51	1B.1	61.7387			1B	74.37	L		1B	520810752	520810852	200
1000	BS00078055_51	1B.1	61.7387			1B	75.1	L
1001	CAP12_c424_402	1B.1	61.7387			1B	74.37	L		1B	529855076	529855176	192
1002	CAP7_c12162_251	1B.1	61.7387			1B	74.37	L		1B	521218935	521219022	167
1003	Excalibur_rep_c103109_88	1B.1	61.7387			1B	74.37	L		1B	520522422	520522522	192
1004	Ra_c25590_1406	1B.1	61.7387			1B	75.1	L		1B	527001385	527001485	200
1005	Ra_c6701_506	1B.1	61.7387			1B	74.37	L		1B	520785409	520785341	129
1006	RAC875_c6701_291	1B.1	61.7387			1B	74.37	L		1B	520785624	520785524	200
1007	wsnp_CAP11_c6264_2895652	1B.1	61.7387			1B	74.37	L		1B	524154038	524153838	398
1008	wsnp_Ex_c1600_3051075	1B.1	61.7387			1B	74.04	L		1B	524154747	524154547	398
1009	wsnp_Ex_c53976_57027635	1B.1	61.7387			1B	74.37	L		1B	520525712	520525907	381
1010	wsnp_Ku_c33028_42580216	1B.1	61.7387			1B	74.37	L		1B	520525774	520525652	222
1011	wsnp_Ra_c11232_18256748	1B.1	61.7387			1B	74.37	L		1B	520522534	520522372	315
1012	wsnp_Ra_c25590_35156699	1B.1	61.7387			1B	75.1	L		1B	527001391	527001591	393
1013	wsnp_Ra_c5088_9081927	1B.1	61.7387			1B	74.37	L		1B	520528042	520527854	367
1014	IACX9510	1B.1	62.2882			1B	75.81	L		1B	530959647	530959447	391
1015	BS00010130_51	1B.1	62.2882	Yes		1B	76.09	L		1B	530959525	530959425	200
1016	BS00010475	1B.1	62.2882
1017	BS00010779	1B.1	62.2882
1018	BS00010888	1B.1	62.2882
1019	BS00012456	1B.1	62.2882
1020	BobWhite_c16005_289	1B.1	62.2882			1B	75.81			1B	530960008	530959908	192
1021	BS00106626_51	1B.1	62.2882			1B	76.09	L		1B	531166945	531167045	200
1022	IACX11291	1B.1	62.2882			1B	75.81	L		1B	530959722	530959558	319
1023	IACX5821	1B.1	62.2882			1B	75.81			1B	531166158	531166229	119
1024	IACX9097	1B.1	62.2882			1B	75.81			1B	530959586	530959386	391
1025	IACX9622	1B.1	62.2882			1B	75.81	L		1B	530959458	530959258	391
1026	Kukri_c559_193	1B.1	62.2882			1B	75.81	L		1B	530668848	530668748	192
1027	RAC875_c8888_802	1B.1	62.2882			1B	75.81			1B	530959891	530959791	176
1028	RAC875_s110519_303	1B.1	62.2882			1B	75.81	L		1B	530959864	530959764	192
1029	Tdurum_contig87938_342	1B.1	62.2882			1B	75.81			1B	531004818	531004718	192
1030	wsnp_BG606586B_Ta_2_13	1B.1	62.2882			1B	75.81	L		1B	530481080	530480960	215
1031	wsnp_JD_c11014_11565501	1B.1	62.2882			1B	75.81	L		1B	530959858	530960058	375
1032	wsnp_Ex_c23992_33235984	1B.1	63.3812	Yes		1B	76.09	L		1B	532167827	532167668	317
1033	BS00012250	1B.1	63.3812
1034	BS00010399_51	1B.1	63.3812			1B	76.09	L		1B	532163635	532163735	200
1035	BS00012250_51	1B.1	63.3812			1B	76.09	L		1B	532163337	532163437	200
1036	Ex_c102909_778	1B.1	63.3812			1B	76.89	L		1B	532172954	532173054	200
1037	Excalibur_c23992_436	1B.1	63.3812			1B	75.1	L		1B	532169209	532169109	192
1038	Excalibur_c48379_116	1B.1	63.3812			1B	76.09	L		1B	532167461	532167364	186
1039	Excalibur_c48379_413	1B.1	63.3812			1B	76.09	L		1B	532167009	532166909	184
1040	Excalibur_c48379_461	1B.1	63.3812			1B	76.89	L		1B	532166961	532166861	192
1041	IACX11029	1B.1	63.3812			1B	76.09	L		1B	532163487	532163293	387
1042	Kukri_c27693_260	1B.1	63.3812			1B	76.89	L		1B	532169236	532169175	115
1043	Kukri_c27693_551	1B.1	63.3812			1B	76.09	L		1B	532168676	532168614	117
1044	Kukri_rep_c104054_174	1B.1	63.3812			1B	76.09	L		1B	532170366	532170432	117
1045	Ra_c62804_1641	1B.1	63.3812			1B	76.89			1B	532166964	532166864	192
1046	RAC875_c23743_552	1B.1	63.3812			1B	60.62			1B	532399942	532400009	127
1047	wsnp_Ex_c7447_12751589	1B.1	63.9277			1B	79.13	L		1B	543082672	543082472	391
1048	BS00001414	1B.1	63.9277
1049	CAP12_c4007_435	1B.1	63.9277			1B	76.89			1B	542431924	542432024	200
1050	CAP8_c4452_431	1B.1	63.9277			1B	77.76			1B	542431928	542431998	141
1051	Excalibur_c30955_479	1B.1	63.9277			1B	78.45	L		1B	543476331	543476266	123
1052	GENE-0524_302	1B.1	63.9277			1B	78.45			1B	543474523	543474607	129
1053	GENE-1476_579	1B.1	63.9277			1B	78.45			1B	544997642	544997545	149
1054	IACX3595	1B.1	63.9277			1B	76.89	L		1B	539562076	539561957	230
1055	Kukri_c73734_175	1B.1	63.9277			1B	76.89	L		1B	540720836	540720936	192
1056	Kukri_c9593_381	1B.1	63.9277			1B	78.45			1B	543081930	543081830	192
1057	RAC875_c32077_284	1B.1	63.9277			1B	78.45	L		1B	544130182	544130282	200
1058	RAC875_c46151_243	1B.1	63.9277							1B	540846169	540846255	160
1059	Tdurum_contig42490_1315	1B.1	63.9277			1B	78.45			1B	543504488	543504576	121
1060	Tdurum_contig83770_218	1B.1	63.9277			1B	78.45			1B	543473882	543473963	163
1061	wsnp_BF485168B_Ta_2_1	1B.1	63.9277			1B	76.89	L		1B	540730251	540730131	232
1062	wsnp_CAP11_c543_375403	1B.1	63.9277			1B	76.89	L		1B	542431726	542431543	317
1063	wsnp_CAP8_rep_c4452_2170021	1B.1	63.9277			1B	76.89	L		1B	542431544	542431726	316
1064	wsnp_Ex_c7447_12752449	1B.1	63.9277			1B	78.45	L		1B	543081812	543081612	391
1065	IACX5921	1B.1	63.9277	Yes		1B	78.45			1B	544130391	544130510	206
1066	BS00066007_51	1B.1	63.9277			1B	77.61			1B	540726760	540726860	184
1067	wsnp_JD_c6331_7499060	1B.1	64.4742	Yes		1B	78.45			1B	548967983	548967783	383
1068	gpw4002	1B.1	64.4742
1069	BobWhite_c41673_67	1B.1	64.4742			1B	78.45			1B	548676199	548676299	200
1070	BS00030251_51	1B.1	64.4742			1B	78.45	L		1B	548900114	548900206	121
1071	BS00068083_51	1B.1	64.4742			1B	78.45	L		1B	546273093	546272993	192
1072	BS00086854_51	1B.1	64.4742			1B	78.45			1B	545164579	545164679	184
1073	CAP11_c2913_115	1B.1	64.4742			1B	78.45	L		1B	549794575	549794675	200
1074	GENE-0120_397	1B.1	64.4742			1B	78.99			1B	551013105	551013009	186
1075	Kukri_c66451_128	1B.1	64.4742			1B	78.45			1B	548902866	548902966	192
1076	RAC875_rep_c109215_398	1B.1	64.4742			1B	78.79			1B	548896075	548895975	192
1077	TA004081-0677	1B.1	64.4742							1B	545212266	545212319	107
1078	Tdurum_contig25457_175	1B.1	64.4742			1B	78.45	L		1B	545644714	545644614	200
1079	Tdurum_contig42797_2922	1B.1	64.4742			1B	78.84	L		1B	548624462	548624562	192
1080	wsnp_Ex_c402_791183	1B.1	64.4742			1B	78.45	L		1B	548623597	548623397	388
1081	wsnp_Ex_c5245_9283053	1B.1	64.4742			1B	78.45	L		1B	548905092	548904892	398
1082	wsnp_Ex_rep_c69766_68723140	1B.1	64.4742			1B	78.99	L		1B	551011548	551011387	313
1083	wsnp_Ku_c33530_43012957	1B.1	64.4742			1B	78.45			1B	548903740	548903541	375
1084	wsnp_Ku_c7266_12549538	1B.1	64.4742			1B	78.45	L		1B	548905185	548904985	396
1085	wsnp_Ex_c21559_30710510	1B.1	65.0207	Yes		1B	79.13	L		1B	553152840	553153040	391
1086	BS00093475_51	1B.1	65.0207			1B	84.43	L		1B	553143317	553143417	200
1087	Kukri_rep_c111991_498	1B.1	65.0207			1B	81.61	L		1B	553019441	553019341	200
1088	RAC875_c4135_1782	1B.1	65.0207			1B	79.23	L		1B	551864106	551864206	184
1089	RAC875_c95548_156	1B.1	65.0207			1B	78.44			1B	551032952	551033052	192
1090	Tdurum_contig42755_1086	1B.1	65.0207			1B	81.61	L		1B	553143757	553143857	200
1091	wsnp_Ex_c1440_2764269	1B.1	65.0207			1B	78.44	L		1B	551179192	551178992	391
1092	wsnp_Ex_c1440_2764867	1B.1	65.0207			1B	78.44	L		1B	551177622	551177422	391
1093	wsnp_Ex_c18462_27305612	1B.1	65.0207			1B	78.99			1B	551864350	551864514	319
1094	wsnp_Ex_c8625_14468525	1B.1	65.0207			1B	81.61	L		1B	553017601	553017401	391
1095	wsnp_Ku_c15419_24019436	1B.1	65.0207			1B	79.23			1B	551864256	551864056	388
1096	RAC875_c16391_426	1B.1	65.5671	Yes		1B	81.61			1B	555298222	555298315	170
1097	BS00002301	1B.1	65.5671
1098	BobWhite_c35484_282	1B.1	65.5671			1B	81.61			1B	554746270	554746370	200
1099	BS00067769_51	1B.1	65.5671			1B	81.61			1B	554137189	554137289	200
1100	IACX4461	1B.1	65.5671			1B	79.77			1B	555639741	555639622	222
1101	wsnp_Ex_c58292_59652859	1B.1	65.5671			1B	79.77	L		1B	555639581	555639781	391
1102	wsnp_Ex_rep_c101231_86636951	1B.1	65.5671			1B	81.61	L		1B	555294342	555294542	398
1103	Glu-B1	1B.1	65.5671
1104	gpw3067b	1B.1	66.9188
1105	CAP8_c818_370	1B.1	66.9188	Yes		1B	79.77	L		1B	557943769	557943869	200
1106	wsnp_Ex_c4808_8584315	1B.1	67.4653	Yes		1B	81.61			1B	560492416	560492616	391
1107	BS00082071_51	1B.1	67.4653			1B	79.77			1B	560494530	560494630	192
1108	BS00089563_51	1B.1	67.4653			1B	80.58	L		1B	560252448	560252518	141
1109	Kukri_c8235_371	1B.1	67.4653			1B	80.58	L		1B	560494382	560494282	192
1110	tplb0048b10_1365	1B.1	67.4653			1B	79.77	L		1B	559966786	559966698	176
1111	wsnp_Ku_c8235_14030979	1B.1	67.4653			1B	80.58	L		1B	560494393	560494255	265
1112	wsnp_Ex_rep_c66389_64588992	1B.1	68.0117			1B	79.77	L		1B	561704620	561704494	252
1113	BS00060100_51	1B.1	68.0117			1B	79.77			1B	562211230	562211322	107
1114	BS00064032_51	1B.1	68.0117			1B	79.77			1B	488712503	488712603	176
1115	Kukri_c15391_468	1B.1	68.0117			1B	84.43	L		1B	566831462	566831562	200
1116	Kukri_c45852_78	1B.1	68.0117			1B	79.77			1B	562375788	562375689	190
1117	Kukri_rep_c113407_250	1B.1	68.0117			1B	79.77			1B	561507652	561507752	192
1118	RAC875_c24895_311	1B.1	68.0117			1B	79.77	L		1B	561507383	561507283	190
1119	RFL_Contig5139_568	1B.1	68.0117			1B	81.95			1B	564908557	564908657	192
1120	wsnp_Ex_rep_c66389_64589189	1B.1	68.0117			1B	79.77	L		1B	561703732	561703593	278
1121	wPt-0506	1B.1	68.0117
1122	wPt-0202	1B.1	68.0117
1123	Tdurum_contig85620_467	1B.1	68.0117			1B	83.47			1B	566687602	566687502	192
1124	BS00009706	1B.1	68.0117
1125	BS00012480	1B.1	68.0117
1126	BobWhite_c11044_322	1B.1	68.0117			1B	83.47			1B	566687502	566687602	192
1127	BS00001835_51	1B.1	68.0117			1B	81.61	L		1B	563028688	563028622	125
1128	BS00039740_51	1B.1	68.0117			1B	82.89	L		1B	565990551	565990651	200
1129	BS00062880_51	1B.1	68.0117			1B	84.43			1B	566835697	566835599	196
1130	BS00063092_51	1B.1	68.0117			1B	81.61	L		1B	563307103	563307003	192
1131	BS00065217_51	1B.1	68.0117			1B	83.61			1B	564690837	564690737	200
1132	BS00076405_51	1B.1	68.0117			1B	81.61	L		1B	563537124	563537224	192
1133	Excalibur_c112015_118	1B.1	68.0117			1B	84.43			1B	566838945	566838845	192
1134	Excalibur_c12994_1060	1B.1	68.0117			1B	81.61	L		1B	563674927	563674988	115
1135	Excalibur_c14911_466	1B.1	68.0117			1B	83.47			1B	565669365	565669457	184
1136	Excalibur_c60931_1260	1B.1	68.0117			1B	81.61			1B	563030480	563030580	192
1137	Excalibur_c9149_1326	1B.1	68.0117			1B	84.43			1B	566840523	566840423	176
1138	Excalibur_c9149_1789	1B.1	68.0117			1B	84.43			1B	566839322	566839222	192
1139	Ku_c106533_550	1B.1	68.0117			1B	79.77	L		1B	563675285	563675185	200
1140	Ku_c207_1431	1B.1	68.0117			1B	81.61	L		1B	563304264	563304332	129
1141	Kukri_c7770_176	1B.1	68.0117			1B	83.47	L		1B	566603683	566603783	190
1142	RFL_Contig4235_707	1B.1	68.0117			1B	84.43	L		1B	566833917	566833817	192
1143	Tdurum_contig30517_174	1B.1	68.0117			1B	84.43	L		1B	566838911	566838811	200
1144	Tdurum_contig30517_310	1B.1	68.0117			1B	84.43			1B	566838775	566838675	200
1145	Tdurum_contig30517_578	1B.1	68.0117			1B	84.43			1B	566838507	566838407	200
1146	Tdurum_contig47550_699	1B.1	68.0117			1B	83.47	L		1B	566603783	566603683	192
1147	Tdurum_contig604_356	1B.1	68.0117			1B	83.58	L		1B	566762732	566762832	192
1148	Tdurum_contig8158_269	1B.1	68.0117			1B	82.43	L		1B	564162696	564162796	192
1149	Tdurum_contig42852_667	1B.1	68.0117			1B	83.61	L		1B	565672799	565672699	192
1150	IACX11320	1B.1	68.0117			1B	84.43	L		1B	566831265	566831363	196
1151	Ra_c1211_3306	1B.1	68.0117			1B	81.61			1B	563306484	563306581	133
1152	wPt-2315	1B.1	68.0117
1153	wsnp_Ex_c5101_9053178	1B.1	68.0117	Yes		1B	84.43	L		1B	570841470	570841270	398
1154	BobWhite_c43917_288	1B.1	68.0117			1B	84.43			1B	568965829	568965729	192
1155	BobWhite_c5812_440	1B.1	68.0117			1B	84.43	L		1B	568968845	568968760	170
1156	BS00024320_51	1B.1	68.0117			1B	84.43			1B	566993600	566993700	184
1157	BS00062724_51	1B.1	68.0117			1B	84.43			1B	567713913	567714010	170
1158	BS00086083_51	1B.1	68.0117			1B	84.43	L		1B	571060376	571060476	192
1159	Ex_c11930_509	1B.1	68.0117			1B	84.43			1B	571176111	571176011	192
1160	Excalibur_c10496_651	1B.1	68.0117			1B	84.43	L		1B	568965237	568965175	125
1161	IAAV3802	1B.1	68.0117			1B	84.43			1B	571060026	571060183	248
1162	IAAV4667	1B.1	68.0117			1B	84.43			1B	568965434	568965600	307
1163	Ku_c956_1797	1B.1	68.0117			1B	84.43			1B	571439472	571439572	192
1164	Kukri_c13043_1084	1B.1	68.0117			1B	85.36	L		1B	571060342	571060242	192
1165	Kukri_c13043_1293	1B.1	68.0117			1B	84.43	L		1B	571060133	571060033	151
1166	Kukri_c13043_832	1B.1	68.0117			1B	85.36	L		1B	571060594	571060494	192
1167	Kukri_c39698_228	1B.1	68.0117			1B	84.43	L		1B	568522749	568522822	131
1168	Kukri_c9133_2211	1B.1	68.0117			1B	85.36	L		1B	570842645	570842745	192
1169	Kukri_c9133_534	1B.1	68.0117			1B	85.36			1B	570840968	570841068	192
1170	Kukri_rep_c103359_233	1B.1	68.0117			1B	84.43	L		1B	568522704	568522803	196
1171	Ra_c2748_671	1B.1	68.0117			1B	84.43
1172	TA004824-0802	1B.1	68.0117			1B	85.36			1B	663595224	663595273	99.6
1173	wsnp_CAP11_c287_244799	1B.1	68.0117			1B	84.43			1B	570023870	570024069	330
1174	wsnp_Ex_c13109_20725640	1B.1	68.0117			1B	84.43	L		1B	568525217	568525417	391
1175	wsnp_Ex_c15611_23928961	1B.1	68.0117			1B	84.43			1B	570841118	570840918	391
1176	wsnp_Ex_c15611_23929128	1B.1	68.0117			1B	84.43	L		1B	570840951	570840751	398
1177	wsnp_Ex_c21198_30327016	1B.1	68.0117			1B	84.43	L		1B	570293294	570293110	359
1178	wsnp_Ex_c23235_32471767	1B.1	68.0117			1B	84.43	L		1B	568568522	568568322	398
1179	wsnp_Ex_c24318_33561600	1B.1	68.0117			1B	84.43	L		1B	571438552	571438453	198
1180	wsnp_Ex_c24318_33562395	1B.1	68.0117			1B	84.43	L		1B	571436752	571436659	186
1181	wsnp_Ex_c5101_9052671	1B.1	68.0117			1B	84.43	L		1B	570841976	570841777	383
1182	wsnp_Ex_c7585_12955306	1B.1	68.0117			1B	84.43	L		1B	572298812	572298631	353
1183	wsnp_Ex_c7585_12957020	1B.1	68.0117			1B	84.43	L		1B	572297117	572296917	391
1184	wsnp_Ex_c9577_15857465	1B.1	68.0117			1B	85.36	L		1B	571441099	571441289	368
1185	wsnp_Ex_c9577_15857679	1B.1	68.0117			1B	84.43	L		1B	571441303	571441503	398
1186	wsnp_Ex_rep_c107911_91350866	1B.1	68.0117			1B	84.43	L		1B	570277045	570277245	393
1187	wsnp_Ex_rep_c107911_91350930	1B.1	68.0117			1B	84.43	L		1B	570277109	570277309	396
1188	wsnp_Ku_c13043_20902807	1B.1	68.0117			1B	84.43	L		1B	571061552	571061423	258
1189	wsnp_Ku_c4175_7603236	1B.1	68.0117			1B	84.43	L		1B	571176658	571176458	391
1190	wsnp_Ku_rep_c89089_82009060	1B.1	68.0117			1B	84.43	L		1B	570295699	570295545	297
1191	wsnp_Ra_c2748_5223434	1B.1	68.0117			1B	84.43	L		1B	570301862	570301767	190
1192	BS00089031_51	1B.1	68.5582	Yes		1B	85.57			1B	573870927	573870828	145
1193	GENE-0487_795	1B.1	69.6513			1B	86.75			1B	576023383	576023303	141
1194	RAC875_c87950_333	1B.1	69.6513	Yes		1B	86.75	L		1B	577178680	577178580	200
1195	BS00012443	1B.1	69.6513
1196	BS00055864_51	1B.1	69.6513			1B	86.75			1B	577186958	577186858	200
1197	BS00055866_51	1B.1	69.6513			1B	86.75			1B	577186800	577186700	200
1198	GENE-0487_644	1B.1	69.6513			1B	86.75			1B	576023511	576023419	170
1199	IACX11274	1B.1	69.6513			1B	86.75			1B	576024228	576024338	212
1200	RAC875_c103613_441	1B.1	69.6513			1B	86.75			1B	573871204	573871304	168
1201	Kukri_c7657_651	1B.1	70.1978	Yes						1B	583147570	583147500	133
1202	BS00067627_51	1B.1	70.1978			1B	86.75			1B	580538077	580537977	192
1203	BS00076394_51	1B.1	70.1978							1B	583091795	583091695	192
1204	Excalibur_c15617_425	1B.1	70.1978							1B	582931981	582931881	192
1205	Excalibur_c64439_87	1B.1	70.1978							1B	582688900	582688996	184
1206	IACX299	1B.1	70.1978							1B	583147612	583147700	161
1207	Jagger_c7242_85	1B.1	70.1978							1B	581413150	581413050	192
1208	Kukri_c20486_255	1B.1	70.1978							1B	582715181	582715281	192
1209	Kukri_c51864_225	1B.1	70.1978							1B	582906867	582906967	192
1210	Kukri_c7657_986	1B.1	70.1978							1B	583147180	583147080	200
1211	Kukri_c8143_355	1B.1	70.1978			1B	87.3	L		1B	581201878	581201978	200
1212	Kukri_c9752_793	1B.1	70.1978			1B	87.3	L		1B	581205593	581205693	192
1213	RAC875_c13877_1015	1B.1	70.1978							1B	582931121	582931221	143
1214	RAC875_c1413_597	1B.1	70.1978			1B	87.3			1B	581201734	581201834	192
1215	Tdurum_contig11896_550	1B.1	70.1978			1B	87.3			1B	581201729	581201829	168
1216	Tdurum_contig69792_167	1B.1	70.1978			1B	87.3	L		1B	581205693	581205593	192
1217	BS00078029_51	1B.1	71.2908	Yes		1B	88.5			1B	584142700	584142792	176
1218	Kukri_c1932_300	1B.1	71.2908			1B	88.5	L		1B	584147530	584147629	182
1219	Kukri_c1932_624	1B.1	71.2908			1B	88.5			1B	584148622	584148722	192
1220	wsnp_Ex_rep_c67299_65844168	1B.1	71.8373			1B	90.26	L		1B	586292367	586292499	256
1221	gwm403b	1B.1	71.8373
1222	Ku_c8310_865	1B.1	71.8373			1B	90.26			1B	588631640	588631722	157
1223	Kukri_c44709_96	1B.1	71.8373							1B	38597831	38597742	170
1224	wsnp_Ex_rep_c67299_65845319	1B.1	71.8373	Yes		1B	89.57	L		1B	586296064	586296178	221
1225	BobWhite_c16206_317	1B.1	76.7713	Yes						1B	603217910	603218010	200
1226	BS00022775_51	1B.1	76.7713							1B	604553114	604553205	174
1227	CAP7_c1137_53	1B.1	76.7713			1B	95.49			1B	598428501	598428406	182
1228	Excalibur_c25353_1171	1B.1	76.7713							1B	603302079	603302141	109
1229	Excalibur_rep_c107047_469	1B.1	76.7713							1B	603302079	603302156	155
1230	Excalibur_rep_c107047_605	1B.1	76.7713							1B	603302192	603302292	192
1231	Excalibur_rep_c107047_679	1B.1	76.7713							1B	603302266	603302366	192
1232	Excalibur_rep_c107047_93	1B.1	76.7713							1B	603301141	603301241	200
1233	IACX7705	1B.1	76.7713							1B	604551820	604551675	242
1234	IACX886	1B.1	76.7713							1B	604551853	604551733	237
1235	RAC875_c16753_1063	1B.1	76.7713							1B	603302401	603302501	184
1236	Tdurum_contig96049_200	1B.1	76.7713							1B	603753408	603753308	200
1237	wsnp_Ex_c29186_38247956	1B.1	76.7713							1B	605003455	605003580	250
1238	Excalibur_rep_c107047_742	1B.1	76.7713							1B	603302329	603302429	192
1239	BS00072289_51	1B.1	77.3208	Yes		1B	93.16	L		1B	610041237	610041137	192
1240	wsnp_Ku_c56140_59771244	1B.1	80.0557	Yes		1B	96.41	L		1B	615125886	615125979	183
1241	BobWhite_c17032_179	1B.1	80.0557			1B	95.49	L		1B	613947885	613947821	129
1242	BS00022577_51	1B.1	80.0557			1B	96.41	L		1B	615125978	615125878	192
1243	BS00064349_51	1B.1	80.0557			1B	95.49	L		1B	614718688	614718588	176
1244	BS00066278_51	1B.1	80.0557			1B	95.49			1B	614718686	614718586	161
1245	CAP8_c4595_252	1B.1	80.0557			1B	96.16			1B	622219061	622218961	176
1246	CAP8_rep_c4408_182	1B.1	80.0557			1B	96.31			1B	622218961	622219061	192
1247	Excalibur_c93510_360	1B.1	80.0557			1B	95.49	L		1B	614789769	614789669	192
1248	IACX1240	1B.1	80.0557			1B	96.16	L		1B	622467115	622467007	208
1249	IACX1891	1B.1	80.0557			1B	96.41			1B	615126738	615126860	208
1250	IACX8280	1B.1	80.0557			1B	95.49			1B	614455902	614456024	188
1251	IACX906	1B.1	80.0557			1B	95.49	L		1B	614451906	614452026	229
1252	Kukri_c19247_53	1B.1	80.0557			1B	95.49	L		1B	614452460	614452560	200
1253	Kukri_c19247_711	1B.1	80.0557			1B	95.49	L		1B	614455681	614455781	192
1254	Kukri_c30461_857	1B.1	80.0557			1B	95.49			1B	614791456	614791356	200
1255	RAC875_c4908_1539	1B.1	80.0557			1B	96.16	L		1B	622466491	622466391	200
1256	RAC875_c64190_212	1B.1	80.0557							1B	619692289	619692229	113
1257	RFL_Contig2736_827	1B.1	80.0557			1B	96.41			1B	615112153	615112077	145
1258	TA003586-0637	1B.1	80.0557			1B	95.49			1B	614455588	614455641	107
1259	Tdurum_contig10362_328	1B.1	80.0557			1B	95.49	L		1B	614331974	614331874	200
1260	Tdurum_contig10362_555	1B.1	80.0557			1B	95.49	L		1B	614331747	614331647	200
1261	Tdurum_contig15015_883	1B.1	80.0557			1B	96.41	L		1B	615126877	615126955	149
1262	wsnp_BE494527B_Ta_2_1	1B.1	80.0557			1B	96.16			1B	622467181	622467061	232
1263	wsnp_BE590634B_Ta_2_1	1B.1	80.0557			1B	96.41			1B	615126626	615126746	229
1264	wsnp_BE590634B_Ta_2_5	1B.1	80.0557			1B	96.41			1B	615126738	615126860	208
1265	wsnp_CAP11_rep_c4253_2009273	1B.1	80.0557			1B	96.16			1B	622219111	622218911	391
1266	wsnp_Ex_c18384_27213023	1B.1	80.0557			1B	96.16	L		1B	619691671	619691472	367
1267	wsnp_Ex_c3147_5816957	1B.1	80.0557			1B	96.41	L		1B	615110551	615110394	310
1268	RFL_Contig2826_614	1B.1	81.1488	Yes		1B	97.71			1B	622571873	622571811	117
1269	BobWhite_c34030_646	1B.1	81.1488			1B	97.71			1B	622570608	622570523	163
1270	RAC875_c16136_1597	1B.1	81.1488			1B	68.04	L		1B	622482150	622482231	163
1271	RFL_Contig2826_1274	1B.1	81.1488			1B	97.71			1B	622569680	622569580	200
1272	RFL_Contig2826_1367	1B.1	81.1488			1B	92.39			1B	622569587	622569487	200
1273	BS00110231_51	1B.1	81.6953	Yes		1B	97.36	L		1B	623989423	623989523	200
1274	BobWhite_c42716_71	1B.1	81.6953			1B	97.71	L		1B	623712761	623712815	109
1275	Excalibur_c40808_441	1B.1	81.6953			1B	97.71	L		1B	623833280	623833180	184
1276	Excalibur_c40808_585	1B.1	81.6953			1B	97.71			1B	623915186	623915086	184
1277	Excalibur_rep_c72368_68	1B.1	81.6953			1B	97.71			1B	623770763	623770663	192
1278	Excalibur_rep_c96924_118	1B.1	81.6953			1B	97.71			1B	623712982	623713082	184
1279	RAC875_c1785_366	1B.1	81.6953			1B	97.36	L		1B	623729875	623729775	200
1280	RAC875_c47427_75	1B.1	81.6953			1B	99.07	L		1B	623731255	623731355	200
1281	RFL_Contig5937_1677	1B.1	81.6953			1B	99.07			1B	623730512	623730612	200
1282	RFL_Contig5937_1699	1B.1	81.6953			1B	97.36			1B	623730534	623730625	174
1283	wsnp_Ex_rep_c66255_64400455	1B.1	81.6953			1B	97.71			1B	623729791	623729969	355
1284	gpw4311	1B.1	88.141
1285	gwm274a	1B.1	88.141	Yes
1286	Tdurum_contig57927_171	1B.1	88.778	Yes						1B	629158800	629158900	200
1287	gwm153	1B.1	88.778
1288	wmc673a	1B.1	88.778
1289	BS00022411_51	1B.1	88.778							1B	629159210	629159310	192
1290	BS00002250	1B.1	88.778
1291	Tdurum_contig57927_460	1B.1	88.778			1B	104.26	L		1B	629159089	629159189	200
1292	BobWhite_c20621_541	1B.1	89.3244	Yes		1B	108.41	L		1B	630832169	630832103	125
1293	BobWhite_c20621_683	1B.1	89.3244			1B	108.36	L		1B	630831743	630831643	192
1294	BobWhite_rep_c54139_273	1B.1	89.3244			1B	108.36	L		1B	630926795	630926695	200
1295	IACX4411	1B.1	89.3244			1B	108	L		1B	630831775	630831656	222
1296	RAC875_c15190_1089	1B.1	89.3244			1B	105.83	L		1B	630063122	630063022	192
1297	RAC875_rep_c114694_99	1B.1	89.3244			1B	107.4	L		1B	630063204	630063124	153
1298	wsnp_Ex_rep_c78209_74462664	1B.1	89.3244			1B	108.36	L		1B	630832312	630832112	383
1299	wsnp_JD_c20621_18304110	1B.1	89.3244			1B	108.36			1B	630832651	630832500	301
1300	wsnp_Ex_c15796_24173348	1B.1	89.8709	Yes		1B	108.36			1B	631718045	631718245	383
1301	tplb0043k02_1114	1B.1	90.4174	Yes		1B	108.36			1B	631832934	631832834	200
1302	BobWhite_c13124_430	1B.1	90.4174			1B	108.36			1B	632001781	632001880	196
1303	BobWhite_c36862_84	1B.1	90.4174			1B	108.41			1B	631999928	631999860	129
1304	BS00067525_51	1B.1	90.4174			1B	108.36	L		1B	632010287	632010187	200
1305	CAP12_c5744_162	1B.1	90.4174			1B	108.36	L		1B	632010482	632010582	200
1306	Ex_c4206_502	1B.1	90.4174			1B	108.41	L		1B	632420746	632420646	192
1307	Ex_c4206_559	1B.1	90.4174			1B	108.41	L		1B	632420689	632420589	200
1308	Excalibur_c46797_317	1B.1	90.4174			1B	108.36			1B	632010382	632010482	192
1309	Excalibur_c56999_109	1B.1	90.4174			1B	108.41			1B	631833493	631833593	184
1310	Kukri_c66214_59	1B.1	90.4174			1B	108.41	L		1B	632753887	632753987	200
1311	RAC875_c30786_411	1B.1	90.4174			1B	108.41			1B	631833514	631833615	178
1312	RAC875_c4190_337	1B.1	90.4174			1B	108.41			1B	632005810	632005730	161
1313	RAC875_c42275_224	1B.1	90.4174			1B	108.41			1B	631832802	631832729	139
1314	RAC875_c839_352	1B.1	90.4174			1B	108.36			1B	632421148	632421048	192
1315	tplb0043k02_463	1B.1	90.4174			1B	108.36			1B	631833794	631833694	200
1316	Excalibur_c37496_271	1B.1	90.9638	Yes		1B	107.15	L		1B	633138200	633138300	200
1317	BS00003633	1B.1	90.9638
1318	BS00003633_51	1B.1	90.9638			1B	108.36			1B	633137436	633137335	178
1319	BS00087544_51	1B.1	90.9638			1B	107.15
1320	Tdurum_contig11077_122	1B.1	90.9638			1B	107.15	L		1B	633137172	633137272	168
1321	wPt-6975	1B.1	90.9638
1322	wPt-2257	1B.1	93.063	Yes
1323	wmc44	1B.2	0	Yes
1324	RAC875_c20798_336	1B.2	0.613528	Yes		1B	134.21			1B	662669046	662668984	117
1325	BobWhite_c44164_402	1B.2	0.613528							1B	662556290	662556390	168
1326	BS00078414_51	1B.2	0.613528			1B	134.41	L		1B	662718672	662718772	200
1327	RFL_Contig5022_2001	1B.2	1.163	Yes		1B	135.96	L		1B	663047736	663047836	200
1328	BS00000033	1B.2	1.163
1329	IACX2234	1B.2	1.163			1B	135.22	L		1B	664302415	664302534	238
1330	Tdurum_contig18557_228	1B.2	1.163			1B	135.22	L		1B	664285795	664285895	200
1331	Tdurum_contig55429_147	1B.2	1.163			1B	135.22	L		1B	664302525	664302425	192
1332	Tdurum_contig75589_317	1B.2	1.163			1B	135.96			1B	662909786	662909886	192
1333	tplb0034g09_1257	1B.2	1.163			1B	135.96			1B	662910496	662910435	123
1334	tplb0043a07_1411	1B.2	1.163			1B	110.16			1B	637622146	637622046	192
1335	wsnp_Ra_rep_c106049_89905448	1B.2	1.70947	Yes		1B	136.11			1B	664599374	664599558	359
1336	Excalibur_rep_c71107_517	1B.2	1.70947			1B	136.11	L		1B	646678262	646678329	119
1337	Kukri_rep_c102001_420	1B.2	1.70947			1B	136.11			1B	646678692	646678606	165
1338	Kukri_rep_c102001_59	1B.2	1.70947			1B	136.11	L		1B	664598308	664598407	198
1339	RAC875_rep_c104133_703	1B.2	1.70947			1B	136.11			1B	664599525	664599428	178
1340	RAC875_rep_c114580_267	1B.2	1.70947			1B	136.11			1B	646678241	646678341	184
1341	wsnp_CAP12_c1337_682282	1B.2	1.70947			1B	136.11	L		1B	664772678	664772478	388
1342	RAC875_c34361_709	1B.2	2.25894	Yes
1343	wsnp_CAP11_rep_c4138_1957470	1B.2	3.90789	Yes		1B	137	L		1B	667966065	667966217	296
1344	BobWhite_c8293_236	1B.2	3.90789			1B	137			1B	667931309	667931409	192
1345	Ex_c4436_1947	1B.2	3.90789			1B	141.82			1B	668124283	668124383	192
1346	Kukri_rep_c103550_213	1B.2	3.90789			1B	137	L		1B	667822404	667822304	200
1347	wsnp_CAP11_rep_c4138_1957291	1B.2	3.90789			1B	137			1B	667965756	667965956	396
1348	wsnp_Ex_c4436_7981037	1B.2	3.90789			1B	141.82	L		1B	668124497	668124697	391
1349	BS00037246_51	1B.2	4.45436	Yes		1B	141.82			1B	668200606	668200706	200
1350	TA002215-1444	1B.2	5.00083	Yes		1B	141.82			1B	668654334	668654285	99.6
1351	CAP7_rep_c6352_375	1B.2	5.00083			1B	141.82	L		1B	668912357	668912257	192
1352	Excalibur_c15389_501	1B.2	5.00083			1B	141.82			1B	668654544	668654457	159
1353	Kukri_c8395_1352	1B.2	5.00083			1B	141.82			1B	668654432	668654521	170
1354	Tdurum_contig4997_816	1B.2	5.00083			1B	141.82	L		1B	668468846	668468946	192
1355	Tdurum_contig4997_974	1B.2	5.00083			1B	141.82	L		1B	668469004	668469101	194
1356	GENE-0223_239	1B.2	6.0939	Yes		1B	141.82	L		1B	669029420	669029331	91.7
1357	Excalibur_c35888_208	1B.2	6.0939			1B	141.82	L		1B	669027506	669027606	200
1358	Tdurum_contig62905_530	1B.2	7.18697			1B	148.4			1B	673784676	673784775	139
1359	IACX17310	1B.2	7.18697			1B	148.4			1B	673743193	673743339	291
1360	Tdurum_contig10354_270	1B.2	7.18697			1B	148.4	L		1B	673786365	673786265	200
1361	Tdurum_contig10354_170	1B.2	7.18697	Yes		1B	148.4	L		1B	673786465	673786365	192
1362	BS00017895	1B.2	7.18697
1363	gpw4305a	1B.2	7.18697
1364	BS00021877_51	1B.2	7.18697			1B	154.58			1B	673742894	673742994	192
1365	BS00084990_51	1B.2	7.18697			1B	154.58	L		1B	673745662	673745762	192
1366	Excalibur_c11190_617	1B.2	7.18697			1B	152.85			1B	673849271	673849339	121
1367	Kukri_c15757_1117	1B.2	7.18697			1B	152.85	L		1B	673851296	673851360	63.9
1368	RAC875_c3001_1236	1B.2	7.18697			1B	148.4			1B	673743425	673743525	192
1369	RAC875_c3001_808	1B.2	7.18697			1B	148.4			1B	673742997	673743097	192
1370	TA002645-0060	1B.2	8.28004	Yes						1B	674640022	674639969	107
1371	CAP7_c1788_146	1B.2	8.28004			1B	154.58			1B	674608465	674608365	200
1372	Kukri_c44604_203	1B.2	8.28004
1373	Kukri_c5873_645	1B.2	8.28004							1B	674641907	674641807	192
1374	Tdurum_contig42558_134	1B.2	8.28004							1B	674662198	674662098	200
1375	Tdurum_contig84791_198	1B.2	8.28004							1B	674002972	674003072	192
1376	wsnp_CAP11_c2596_1325540	1B.2	8.28004			1B	154.84	L		1B	674498355	674498554	383
1377	wPt-1786	1B.2	9.61369
1378	RFL_Contig3165_667	1B.2	9.61369			1B	158.59	L		1B	675867523	675867437	165
1379	BobWhite_c11756_79	1B.2	9.61369			1B	160.24			1B	676776429	676776329	184
1380	BobWhite_c1824_1445	1B.2	9.61369							1B	677092849	677092947	188
1381	BobWhite_c42696_188	1B.2	9.61369							1B	676746447	676746513	125
1382	BS00011892_51	1B.2	9.61369			1B	160.24			1B	676078086	676078186	184
1383	BS00063302_51	1B.2	9.61369			1B	160.24	L		1B	676813358	676813458	200
1384	IAAV4884	1B.2	9.61369			1B	158.59	L		1B	676262821	676263021	398
1385	Jagger_c2379_126	1B.2	9.61369							1B	677867276	677867371	167
1386	RAC875_c13829_108	1B.2	9.61369							1B	677868049	677867947	159
1387	RAC875_c13829_144	1B.2	9.61369							1B	677868011	677867911	184
1388	RAC875_c13829_224	1B.2	9.61369							1B	677867931	677867831	192
1389	RAC875_c13829_413	1B.2	9.61369							1B	677867742	677867642	176
1390	wPt-1672	1B.2	9.61369
1391	tPt-6091	1B.2	9.61369
1392	gpw1077b	1B.2	9.61369
1393	BS00036189_51	1B.2	9.61369							1B	678047569	678047662	178
1394	Tdurum_contig13879_919	1B.2	9.61369	Yes		1B	160.24	L		1B	680163536	680163622	165
1395	BobWhite_c4482_73	1B.2	9.61369			1B	160.9	L		1B	679030758	679030855	194
1396	BS00063551_51	1B.2	9.61369			1B	158.59	L		1B	679653202	679653302	200
1397	BS00063686_51	1B.2	9.61369			1B	148.4			1B	679272428	679272328	192
1398	D_contig03023_692	1B.2	9.61369			1B	160.9			1B	679255762	679255511	361
1399	Excalibur_c35289_64	1B.2	9.61369							1B	679299685	679299585	184
1400	Excalibur_c39284_949	1B.2	9.61369			1B	161.11	L		1B	679748594	679748694	200
1401	Excalibur_c5888_169	1B.2	9.61369			1B	160.9	L		1B	679749250	679749150	200
1402	Excalibur_c5888_641	1B.2	9.61369			1B	160.9			1B	679748778	679748678	184
1403	IAAV6133	1B.2	9.61369			1B	158.59			1B	680162719	680162523	333
1404	Kukri_c59535_186	1B.2	9.61369			1B	160.9			1B	679748551	679748451	192
1405	RAC875_rep_c105597_205	1B.2	9.61369							1B	678765387	678765465	157
1406	RFL_Contig785_1700	1B.2	9.61369			1B	164.63			1B	679394844	679394744	192
1407	RFL_Contig785_535	1B.2	9.61369			1B	164.63			1B	679396012	679395912	184
1408	Tdurum_contig41999_2908	1B.2	9.61369			1B	164.89			1B	678784444	678784344	192
1409	Tdurum_contig45965_563	1B.2	9.61369			1B	160.24
1410	wsnp_Ku_c2797_5284087	1B.2	9.61369			1B	158.59			1B	678316560	678316760	391
1411	wPt-1973	1B.2	10.323
1412	wmc367	1B.2	10.323	Yes
1413	RAC875_c102886_73	1B.2	11.528	Yes		1B	171.31	L		1B	682469968	682469868	192
1414	BobWhite_rep_c62955_567	1B.2	11.528			1B	171.31			1B	682485509	682485409	192
1415	BS00063028_51	1B.2	11.528
1416	Excalibur_c55186_351	1B.2	11.528			1B	171.31	L		1B	680862644	680862717	147
1417	GENE-0543_201	1B.2	11.528			1B	159.02	L		1B	681690565	681690469	158
1418	RAC875_c28629_101	1B.2	11.528			1B	164.63	L		1B	682471817	682471753	121
1419	Tdurum_contig15699_236	1B.2	11.528			1B	158.59
1420	wsnp_Ex_c649_1279852	1B.2	11.528							1B	681253235	681253435	391
1421	wsnp_Ex_c17990_26770800	1B.2	14.8114			1B	171.31			1B	687797790	687797990	398
1422	Excalibur_rep_c69522_83	1B.2	14.8114			1B	171.43			1B	685865289	685865389	200
1423	Kukri_c94613_637	1B.2	14.8114	Yes		1B	173.62			1B	685892703	685892803	184
1424	barc80	1B.2	14.8114
1425	BS00001128_51	1B.2	14.8114							1B	689555260	689555160	192
1426	BS00104270_51	1B.2	14.8114			1B	173.62			1B	688232318	688232218	192
1427	Ex_c6112_1248	1B.2	14.8114			1B	167.72			1B	685277386	685277484	180
1428	Excalibur_rep_c102616_317	1B.2	14.8114			1B	167.72			1B	686238455	686238355	192
1429	Kukri_c44587_130	1B.2	14.8114			1B	171.31			1B	687795568	687795666	182
1430	Kukri_rep_c110309_129	1B.2	14.8114			1B	167.72			1B	685893823	685893923	192
1431	Kukri_rep_c111174_132	1B.2	14.8114			1B	172.67			1B	685866209	685866309	192
1432	RAC875_rep_c111730_97	1B.2	14.8114			1B	173.62	L		1B	685723919	685723824	182
1433	Tdurum_contig1631_240	1B.2	14.8114			1B	171.31	L		1B	686840546	686840646	192
1434	Tdurum_contig42960_865	1B.2	14.8114			1B	171.23	L		1B	688284962	688284862	200
1435	Tdurum_contig58710_516	1B.2	14.8114			1B	171.23			1B	688352524	688352624	192
1436	Tdurum_contig60566_269	1B.2	14.8114			1B	173.62	L		1B	686932174	686932074	200
1437	Tdurum_contig92835_177	1B.2	14.8114			1B	171.23	L		1B	687720350	687720450	200
1438	wsnp_BE446672B_Ta_2_1	1B.2	14.8114			1B	171.31	L		1B	687718613	687718493	232
1439	wsnp_Ex_c24777_34031473	1B.2	14.8114			1B	171.31			1B	687799049	687798916	266
1440	Glu-D3	1D	0	Yes
1441	wsnp_Ex_c41048_47969948	1D	4.77638	Yes		1D	8.48	S		1D	216962	216762	398
1442	BS00000744	1D	4.77638
1443	BS00000744_51	1D	4.77638			1D	8.48			1D	216812	216912	200
1444	BS00094793_51	1D	4.77638			1D	8.48
1445	Kukri_c83523_57	1D	4.77638			1D	3.4			1D	3589106	3589028	157
1446	RAC875_c2070_566	1D	4.77638			1D	3.4	S		1D	417149	417249	192
1447	RAC875_c2070_893	1D	4.77638			1D	3.4	S		1D	417476	417576	192
1448	wsnp_Ex_c278_538285	1D	4.77638			1D	3.4	S		1D	417712	417912	391
1449	wsnp_JD_c3091_4079762	1D	4.77638			1D	8.48	S		1D	217047	216951	192
1450	tplb0025b13_2687	1D	5.32285	Yes		1D	3.5	S		1D	578135	578035	184
1451	gdm33b	1D	5.32285
1452	BobWhite_c4303_524	1D	5.32285			1D	3.4			1D	615246	615147	182
1453	Excalibur_c12254_2003	1D	5.32285			1D	3.5	S		1D	578992	578892	192
1454	Excalibur_c35316_137	1D	5.32285			1D	3.4			1D	906970	907070	176
1455	IAAV1194	1D	5.32285			1D	5.32
1456	Kukri_c20775_56	1D	5.32285			1D	3.4	S		1D	578986	579067	155
1457	wPt-4647	1D	5.32285
1458	wPt-4971	1D	5.32285
1459	barc149	1D	10.4128	Yes
1460	Kukri_c44392_88	1D	24.7146	Yes		1D	21.8	S		1D	7039284	7039375	167
1461	BobWhite_c1715_887	1D	26.4006	Yes		1D	21.8			1D	8185597	8185497	184
1462	wsnp_Ex_c1085_2078686	1D	26.4006			1D	24.51	S		1D	8185189	8185389	398
1463	wsnp_Ex_c1085_2078944	1D	26.4006			1D	21.8	S		1D	8185447	8185647	385
1464	RFL_Contig1338_2062	1D	43.0076	Yes		1D	32.98			1D	11623223	11623302	151
1465	BS00003751	1D	43.0076
1466	BS00089269_51	1D	43.0076			1D	32.98			1D	11623259	11623359	200
1467	BS00089270_51	1D	43.0076			1D	141.35			1D	11621339	11621439	192
1468	Excalibur_c16851_142	1D	43.0076			1D	32.98			1D	11623117	11623022	182
1469	RAC875_c23587_447	1D	43.0076			1D	32.98			1D	11623438	11623345	178
1470	RAC875_c23587_548	1D	43.0076			1D	32.98			1D	11623338	11623238	176
1471	wsnp_Ex_c7252_12454704	1D	43.0076			1D	36.69	S		1D	11544238	11544038	391
1472	CAP12_c46_333	1D	45.7882	Yes		1D	41.75	S		1D	15322196	15322287	182
1473	RAC875_c27954_378	1D	50.2444	Yes		1D	45.44	S		1D	18163210	18163299	178
1474	Kukri_c33670_506	1D	60.8398	Yes		1D	121.7	S		1D	20056460	20056560	200
1475	Kukri_c33670_261	1D	60.8398			1D	121.7	S		1D	20056215	20056315	192
1476	Kukri_c22313_166	1D	61.3862	Yes		1D	61.36			1D	20057135	20057235	184
1477	gpw2217	1D	67.9166	Yes
1478	wsnp_Ku_c19622_29138795	1D	71.8206	Yes		1D	65.13			1D	28504600	28504400	398
1479	gwm337	1D	71.8206
1480	RAC875_c62_321	1D	73.4696	Yes		1D	67.72	S		1D	32545531	32545431	192
1481	IACX589	1D	73.4696			1D	67.72	S		1D	32544867	32544793	133
1482	wsnp_BE586140D_Ta_2_2	1D	73.4696			1D	67.72	S		1D	32544793	32544913	232
1483	BS00000717_51	1D	73.4696			1D	67.72	S		1D	32544215	32544115	192
1484	BS00000721_51	1D	73.4696			1D	67.72	S		1D	32544424	32544324	192
1485	RAC875_c62_1514	1D	73.4696			1D	67.72	S		1D	32544016	32543916	192
1486	RAC875_c62_1546	1D	73.4696			1D	67.72	S		1D	32543984	32543884	184
1487	RFL_Contig5594_1283	1D	73.4696			1D	67.72	S		1D	32543984	32543894	172
1488	RFL_Contig5594_873	1D	73.4696			1D	67.72	S		1D	32544394	32544294	192
1489	wsnp_BE405518D_Ta_2_3	1D	73.4696			1D	67.72	S		1D	32544674	32544554	237
1490	wsnp_Ex_c6974_12025571	1D	73.4696			1D	67.72	S		1D	31422230	31422081	289
1491	wsnp_Ex_rep_c101500_86856089	1D	73.4696			1D	67.72	S		1D	31423100	31423238	276
1492	wsnp_Ex_rep_c101500_86856438	1D	73.4696							1D	31423731	31423863	264
1493	wsnp_Ex_rep_c101500_86856679	1D	73.4696			1D	67.72	S		1D	31424313	31424464	301
1494	Kukri_c24648_262	1D	74.5627			1D	71.47			1D	47879157	47879057	192
1495	BS00066395_51	1D	74.5627			1D	67.72			1D	43125855	43125950	143
1496	Excalibur_c21172_952	1D	74.5627			1D	67.72			1D	42482840	42482740	143
1497	Excalibur_c34167_128	1D	74.5627			1D	71.9	S		1D	48458956	48458856	200
1498	Excalibur_c46695_219	1D	74.5627			1D	67.72			1D	43281510	43281587	147
1499	wPt-9380	1D	74.5627
1500	wsnp_CAP8_c458_368155	1D	74.5627			1D	71.9	L		1D	49422675	49422476	364
1501	BS00002867	1D	74.5627
1502	BS00004070	1D	74.5627
1503	BS00004145	1D	74.5627
1504	BS00012350	1D	74.5627
1505	BS00013397	1D	74.5627
1506	BobWhite_c5419_643	1D	74.5627			1D	67.72			1D	41581393	41581293	192
1507	BobWhite_c5419_861	1D	74.5627			1D	67.72
1508	BobWhite_c816_289	1D	74.5627			1D	67.72	S		1D	43126632	43126732	200
1509	BS00004070_51	1D	74.5627			1D	67.72			1D	46182537	46182437	200
1510	BS00066391_51	1D	74.5627			1D	67.72			1D	42095380	42095280	192
1511	BS00067620_51	1D	74.5627			1D	67.72	S		1D	42095464	42095364	200
1512	BS00077237_51	1D	74.5627			1D	71.47	S		1D	47849799	47849899	200
1513	BS00100990_51	1D	74.5627			1D	67.72	S		1D	42845285	42845185	192
1514	D_contig37339_168	1D	74.5627			1D	67.72			1D	41751921	41751673	408
1515	D_GDRF1KQ02G72YO_156	1D	74.5627			1D	71.47	S		1D	47951233	47951482	472
1516	IAAV4760	1D	74.5627			1D	67.72	S		1D	41869171	41868971	391
1517	IAAV4794	1D	74.5627			1D	67.72	S		1D	43127112	43126954	315
1518	IAAV5348	1D	74.5627			1D	67.72	S		1D	43277067	43276964	198
1519	IAAV614	1D	74.5627			1D	67.72			1D	41593784	41593984	319
1520	IAAV739	1D	74.5627			1D	67.72			1D	41751189	41751344	293
1521	IACX11153	1D	74.5627			1D	67.72	S		1D	41823625	41823775	299
1522	IACX12270	1D	74.5627			1D	67.72			1D	46182567	46182710	270
1523	IACX5018	1D	74.5627			1D	67.72			1D	43823946	43824047	202
1524	Kukri_c21718_661	1D	74.5627			1D	67.72	S		1D	46632074	46631974	200
1525	Kukri_c47895_471	1D	74.5627			1D	67.72	S		1D	41593420	41593320	153
1526	Kukri_c5113_1082	1D	74.5627			1D	71.47			1D	47878735	47878835	184
1527	Kukri_c53398_200	1D	74.5627			1D	71.47	S		1D	47713814	47713914	176
1528	Kukri_c97137_329	1D	74.5627
1529	Kukri_rep_c72587_123	1D	74.5627			1D	67.72	S		1D	42141897	42141797	176
1530	RAC875_c3762_710	1D	74.5627			1D	67.72			1D	46182356	46182456	192
1531	RAC875_c48997_1160	1D	74.5627			1D	71.9	L		1D	49422555	49422655	184
1532	RAC875_c8932_740	1D	74.5627			1D	71.47	S		1D	47846271	47846184	167
1533	RAC875_rep_c69508_215	1D	74.5627			1D	67.72			1D	46184789	46184689	176
1534	RAC875_rep_c81479_191	1D	74.5627			1D	71.47	S		1D	47879501	47879601	200
1535	RFL_Contig5232_4612	1D	74.5627							1D	49417972	49418072	192
1536	Tdurum_contig36962_250	1D	74.5627			1D	71.47			1D	48057862	48057762	176
1537	wsnp_CAP8_c458_368125	1D	74.5627			1D	71.9	L		1D	49422694	49422506	342
1538	Kukri_c49577_630	1D	74.5627			1D	71.9	S		1D	49586257	49586157	192
1539	BS00024262_51	1D	74.5627			1D	71.9	S		1D	49596665	49596765	192
1540	BS00033405_51	1D	74.5627			1D	71.9	S		1D	49586495	49586395	192
1541	BS00083531_51	1D	74.5627			1D	71.9	S		1D	49603832	49603932	192
1542	Excalibur_c4030_1770	1D	74.5627			1D	71.9	S		1D	49935542	49935460	165
1543	Kukri_c6167_1271	1D	74.5627			1D	71.9	S		1D	49604298	49604398	200
1544	wPt-0413	1D	74.5627
1545	BS00096547_51	1D	74.5627							1D	52358187	52358087	192
1546	barc229b	1D	74.5627
1547	BS00004356	1D	74.5627
1548	wmc339	1D	74.5627
1549	wmc590	1D	74.5627
1550	BobWhite_c28133_87	1D	74.5627			1D	67.72			1D	51003166	51003266	192
1551	BS00031658_51	1D	74.5627			1D	73.13	S		1D	55671046	55670946	192
1552	BS00051826_51	1D	74.5627			1D	67.72	S		1D	56751122	56751222	200
1553	BS00065510_51	1D	74.5627			1D	67.72			1D	50969969	50970069	192
1554	BS00065722_51	1D	74.5627			1D	67.72			1D	50970069	50969969	192
1555	BS00066920_51	1D	74.5627							1D	52654697	52654797	192
1556	BS00072193_51	1D	74.5627			1D	67.72	S		1D	50706059	50706159	192
1557	BS00074817_51	1D	74.5627			1D	67.72	S		1D	52339466	52339566	192
1558	BS00094471_51	1D	74.5627			1D	73.13	S		1D	57477526	57477626	200
1559	CAP12_c2978_93	1D	74.5627			1D	67.72			1D	52574726	52574826	192
1560	CAP8_c879_120	1D	74.5627			1D	73.13			1D	56427785	56427685	184
1561	D_contig16934_681	1D	74.5627			1D	67.72	S		1D	52342748	52342500	472
1562	Excalibur_c5958_1270	1D	74.5627			1D	67.72	S		1D	56752992	56753077	163
1563	Excalibur_c5958_1398	1D	74.5627			1D	73.13	S		1D	56753105	56753205	200
1564	Excalibur_c89925_179	1D	74.5627							1D	58450967	58451067	192
1565	IACX6432	1D	74.5627			1D	73.13	S		1D	55669135	55669044	174
1566	Ku_c9864_772	1D	74.5627			1D	67.72			1D	50969915	50969815	159
1567	Kukri_c20844_116	1D	74.5627			1D	67.72	S		1D	50962342	50962242	174
1568	Kukri_c3008_233	1D	74.5627			1D	67.72			1D	50967867	50967945	149
1569	Kukri_c3008_329	1D	74.5627			1D	67.72			1D	50967941	50968041	200
1570	Kukri_c44738_477	1D	74.5627			1D	67.72	S		1D	50194597	50194696	190
1571	Kukri_c9864_1220	1D	74.5627			1D	67.72	S		1D	50969467	50969367	192
1572	Kukri_rep_c112609_711	1D	74.5627			1D	74.48	S		1D	73675721	73675621	192
1573	RAC875_c17951_108	1D	74.5627			1D	67.72	S		1D	56751989	56752059	133
1574	RAC875_c35094_476	1D	74.5627			1D	67.72	S		1D	50296871	50296771	200
1575	RAC875_c82888_83	1D	74.5627			1D	67.72			1D	53869247	53869343	176
1576	wsnp_BE445121D_Ta_2_2	1D	74.5627			1D	73.13	S		1D	55896883	55897003	232
1577	Kukri_c9864_936	1D	74.5627	Yes		1D	67.72	S		1D	50969751	50969651	200
1578	BS00063799_51	1D	74.5627			1D	67.72
1579	Ex_c45673_700	1D	75.6557	Yes		1D	75.04	S		1D	93102974	93102874	192
1580	IAAV4500	1D	75.6557			1D	75.04	S		1D	153777057	153777136	151
1581	TA001371-0399	1D	75.6557			1D	105.02	S		1D	80445388	80445441	107
1582	wsnp_Ex_rep_c70574_69491038	1D	76.2022			1D	76.85	L		1D	212532420	212532321	198
1583	gwm458	1D	76.2022
1584	JD_c51136_288	1D	76.2022							1D	203318573	203318473	200
1585	Kukri_rep_c99813_69	1D	76.2022							1D	208088976	208089049	131
1586	wsnp_Ex_c3372_6195001	1D	76.2022			1D	75.04	L		1D	203318230	203318430	391
1587	BobWhite_c28341_51	1D	76.2022	Yes		1D	75.04	L		1D	204295610	204295526	172
1588	TA003808-0996	1D	76.7547	Yes						1D	306673199	306673150	99.6
1589	barc240b	1D	76.7547
1590	wmc429	1D	76.7547
1591	barc169	1D	77.982	Yes
1592	Excalibur_c33661_412	1D	79.2244	Yes						1D	337899041	337899125	168
1593	BS00038418_51	1D	80.3296	Yes		1D	82.82	L		1D	356154081	356153981	200
1594	barc210	1D	80.3296
1595	BS00066446_51	1D	80.3296			1D	84.22			1D	379833963	379834061	172
1596	IAAV724	1D	96.1365	Yes						1D	433254000	433254185	355
1597	gpw4392	1D	96.1365
1598	BobWhite_c22710_152	1D	96.1365			1D	112.24			1D	432795340	432795240	192
1599	BS00063907_51	1D	96.1365			1D	115.62			1D	434034291	434034391	192
1600	BS00093390_51	1D	96.1365			1D	115.62	L		1D	436189802	436189702	200
1601	CAP12_c544_164	1D	96.1365							1D	459817379	459817279	145
1602	D_contig20248_176	1D	96.1365							1D	432795653	432795902	496
1603	D_GDS7LZN02GSCOW_131	1D	96.1365							1D	433273063	433272814	496
1604	Excalibur_c8231_398	1D	96.1365							1D	433274571	433274470	178
1605	Excalibur_c8301_1555	1D	96.1365							1D	433276794	433276894	192
1606	Excalibur_rep_c103577_181	1D	96.1365							1D	432708003	432707941	117
1607	IAAV3490	1D	96.1365							1D	433213185	433213086	198
1608	IAAV9177	1D	96.1365							1D	433904945	433905145	391
1609	Kukri_rep_c110316_116	1D	96.1365							1D	433274884	433274784	192
1610	Ra_c21472_1369	1D	96.1365							1D	433213080	433213135	103
1611	RAC875_c10083_154	1D	96.1365							1D	432794468	432794568	200
1612	RAC875_c35777_484	1D	96.1365							1D	432796361	432796459	172
1613	RAC875_c5341_106	1D	96.1365							1D	432711199	432711299	200
1614	RAC875_c55026_311	1D	96.1365			1D	112.24	L		1D	432708207	432708107	200
1615	RFL_Contig4705_3207	1D	96.1365			1D	113.24	L		1D	433213678	433213578	200
1616	wsnp_Ex_c35886_43949442	1D	96.1365			1D	115.62	L		1D	436193709	436193539	331
1617	wsnp_Ex_c35886_43950102	1D	96.1365			1D	115.62	L		1D	436192005	436191827	355
1618	wsnp_Ex_c35886_43950574	1D	96.1365			1D	115.62	L		1D	436191076	436190963	226
1619	wsnp_Ex_rep_c111610_93458148	1D	96.1365			1D	113.24			1D	433212757	433212651	212
1620	wsnp_Ex_rep_c71376_70138381	1D	96.1365			1D	115.62	L		1D	436189536	436189336	396
1621	wsnp_Ku_c40309_48558476	1D	96.1365			1D	112.72	L		1D	433212869	433213061	383
1622	gpw0360	1D	97.5258	Yes
1623	BS00022188_51	1D	124.991	Yes		1D	132.27	L		1D	462203530	462203630	192
1624	gpw4301	1D	126.29	Yes
1625	RAC875_c28211_403	1D	134.146	Yes		1D	146.84			1D	470482265	470482365	192
1626	RAC875_c68124_105	1D	141.338	Yes		1D	158.7	L		1D	474012170	474012106	129
1627	wmc609	1D	141.338
1628	BobWhite_c2540_468	1D	141.338							1D	475817708	475817611	194
1629	BobWhite_c5785_78	1D	141.338							1D	476581430	476581330	198
1630	CAP12_c2761_184	1D	141.338							1D	477185455	477185555	200
1631	CAP7_c6937_354	1D	141.338							1D	476905079	476905167	161
1632	CAP8_c2971_73	1D	141.338							1D	475503663	475503756	186
1633	D_contig08028_419	1D	141.338							1D	473987961	473987712	496
1634	D_contig10329_117	1D	141.338			1D	162.27	L		1D	475495659	475495417	434
1635	Excalibur_c17937_1157	1D	141.338			1D	162.27			1D	475495492	475495592	184
1636	Excalibur_c20462_128	1D	141.338							1D	473866371	473866271	192
1637	RAC875_c51493_471	1D	141.338			1D	162.27	L		1D	476581947	476582047	198
1638	RFL_Contig54_1297	1D	141.338							1D	475817542	475817642	192
1639	wsnp_BE591290B_Ta_2_7	1D	141.338							1D	475817517	475817623	198
1640	gdm111	1D	145.072	Yes
1641	wsnp_Ra_rep_c97840_85062318	1D	145.693	Yes		1D	163.86			1D	485557735	485557535	385
1642	barc1170	1D	145.693
1643	barc211b	1D	145.693
1644	barc287b	1D	145.693
1645	barc62	1D	145.693
1646	BS00003573	1D	145.693
1647	BS00003725	1D	145.693
1648	BS00003857	1D	145.693
1649	BS00009375	1D	145.693
1650	BS00009389	1D	145.693
1651	BS00009625	1D	145.693
1652	BS00009828	1D	145.693
1653	BS00010402	1D	145.693
1654	BS00010498	1D	145.693
1655	BS00010669	1D	145.693
1656	BS00010713	1D	145.693
1657	gpw1077a	1D	145.693
1658	BobWhite_c10251_382	1D	145.693			1D	164.73	L		1D	490926831	490926931	168
1659	BobWhite_c1027_474	1D	145.693			1D	165.01	L		1D	487958917	487958831	172
1660	BobWhite_c14363_480	1D	145.693			1D	163.86			1D	490121248	490121188	97.6
1661	BobWhite_c14422_282	1D	145.693			1D	165.48			1D	484409424	484409324	184
1662	BobWhite_c1783_550	1D	145.693			1D	164.08			1D	485105020	485105120	192
1663	BobWhite_c1824_1380	1D	145.693			1D	163.86			1D	486157289	486157389	184
1664	BobWhite_c1897_1010	1D	145.693			1D	163.86	L		1D	495112975	495113075	192
1665	BobWhite_c1897_440	1D	145.693			1D	164.08			1D	495111429	495111526	163
1666	BobWhite_c1897_695	1D	145.693			1D	164.08			1D	495112389	495112464	135
1667	BobWhite_c20073_443	1D	145.693			1D	163.86			1D	487166958	487167041	111
1668	BobWhite_c20591_89	1D	145.693			1D	163.86	L		1D	494555860	494555959	182
1669	BobWhite_c2135_96	1D	145.693			1D	165.01	L		1D	485110886	485110816	133
1670	BobWhite_c2288_435	1D	145.693			1D	163.86			1D	492606691	492606791	184
1671	BobWhite_c2288_723	1D	145.693			1D	163.86	L		1D	492607049	492607149	192
1672	BobWhite_c25409_137	1D	145.693			1D	164.08
1673	BobWhite_c26404_281	1D	145.693			1D	164.08			1D	485709057	485709157	192
1674	BobWhite_c33208_98	1D	145.693			1D	170.55			1D	490927502	490927404	170
1675	BobWhite_c37766_677	1D	145.693			1D	163.86			1D	493930700	493930783	151
1676	BobWhite_c38981_117	1D	145.693			1D	164.08			1D	495126494	495126594	121
1677	BobWhite_c4482_125	1D	145.693			1D	163.86			1D	487565951	487566049	180
1678	BobWhite_c4482_159	1D	145.693			1D	163.86			1D	487565985	487566085	168
1679	BobWhite_c45204_251	1D	145.693			1D	163.86	L		1D	487171936	487171836	192
1680	BobWhite_c6433_417	1D	145.693			1D	164.08			1D	485559318	485559222	176
1681	BobWhite_c6981_181	1D	145.693			1D	164.08			1D	489536407	489536494	180
1682	BobWhite_c8375_378	1D	145.693			1D	163.86	L		1D	486157273	486157335	109
1683	BobWhite_c8375_71	1D	145.693			1D	164.85	L		1D	486156716	486156816	192
1684	BobWhite_rep_c63205_143	1D	145.693			1D	164.08	L		1D	491636003	491636083	145
1685	BobWhite_rep_c63205_215	1D	145.693			1D	163.86	L
1686	BobWhite_rep_c63264_629	1D	145.693			1D	163.86			1D	491633912	491633845	111
1687	BobWhite_rep_c63889_327	1D	145.693			1D	163.86			1D	485552245	485552345	129
1688	BS00003573_51	1D	145.693			1D	167.11	L		1D	491043951	491044051	184
1689	BS00004769_51	1D	145.693			1D	163.86	L		1D	491636324	491636424	192
1690	BS00009375_51	1D	145.693			1D	164.08	L		1D	488577792	488577692	192
1691	BS00009377_51	1D	145.693			1D	170.8	L		1D	484403563	484403657	188
1692	BS00009738_51	1D	145.693			1D	170.89	L		1D	491636284	491636384	192
1693	BS00009828_51	1D	145.693			1D	170.8			1D	485746549	485746449	200
1694	BS00010807_51	1D	145.693			1D	164.08			1D	489536911	489536811	168
1695	BS00010851_51	1D	145.693			1D	163.86			1D	494063367	494063267	200
1696	BS00010946_51	1D	145.693			1D	164.08			1D	488976906	488977006	200
1697	BS00011168_51	1D	145.693			1D	179.54	L		1D	490926825	490926925	192
1698	BS00011292_51	1D	145.693			1D	164.08			1D	486066783	486066683	192
1699	BS00011508_51	1D	145.693			1D	167.11			1D	489537745	489537645	192
1700	BS00011947_51	1D	145.693			1D	165.01			1D	487952160	487952060	184
1701	BS00022485_51	1D	145.693			1D	165.01	L		1D	492893167	492893267	192
1702	BS00022654_51	1D	145.693			1D	167.11	L		1D	487957168	487957068	192
1703	BS00022797_51	1D	145.693							1D	492171242	492171148	157
1704	BS00036558_51	1D	145.693			1D	164.08	L		1D	492534059	492533959	192
1705	BS00059313_51	1D	145.693			1D	164.35
1706	BS00062631_51	1D	145.693			1D	163.86
1707	BS00062721_51	1D	145.693			1D	167.11	L		1D	485973383	485973483	168
1708	BS00063255_51	1D	145.693			1D	163.86	L		1D	485436660	485436560	200
1709	BS00063511_51	1D	145.693			1D	167.11	L		1D	485708756	485708656	200
1710	BS00066805_51	1D	145.693			1D	163.86
1711	BS00070951_51	1D	145.693			1D	164.73	L		1D	487959843	487959881	61.9
1712	BS00089094_51	1D	145.693			1D	167.11	L		1D	487957057	487956994	127
1713	BS00089097_51	1D	145.693			1D	167.11	L		1D	487957057	487956994	87.7
1714	BS00092888_51	1D	145.693			1D	164.85			1D	484415946	484416046	200
1715	BS00094421_51	1D	145.693			1D	165.01	L		1D	495113030	495112957	139
1716	BS00094897_51	1D	145.693			1D	164.08			1D	490927053	490927121	137
1717	BS00103710_51	1D	145.693			1D	164.08			1D	484552551	484552461	165
1718	CAP11_c1157_168	1D	145.693			1D	164.08	L		1D	492646272	492646372	200
1719	CAP7_c2089_140	1D	145.693			1D	163.86			1D	492640247	492640158	153
1720	D_contig12592_200	1D	145.693			1D	159.58			1D	491049832	491050081	496
1721	D_F5XZDLF02GY0X2_81	1D	145.693			1D	164.73	L		1D	489719471	489719676	400
1722	D_GDEEGVY01DD44S_389	1D	145.693			1D	179.54	L		1D	493026504	493026726	391
1723	Ex_c70834_198	1D	145.693			1D	170.8			1D	488973094	488973188	180
1724	Excalibur_c10063_189	1D	145.693			1D	164.85	L		1D	493936033	493935971	125
1725	Excalibur_c10063_54	1D	145.693			1D	172.41			1D	493936131	493936068	119
1726	Excalibur_c10063_93	1D	145.693			1D	165.01	L		1D	493936129	493936029	200
1727	Excalibur_c11939_140	1D	145.693			1D	164.85			1D	484400906	484400981	151
1728	Excalibur_c13076_384	1D	145.693			1D	167.11			1D	485754346	485754446	192
1729	Excalibur_c20532_785	1D	145.693			1D	165.01	L		1D	494471700	494471800	200
1730	Excalibur_c26495_567	1D	145.693			1D	164.08			1D	492172905	492172825	153
1731	Excalibur_c26495_84	1D	145.693			1D	164.08			1D	492173790	492173690	200
1732	Excalibur_c27873_266	1D	145.693			1D	167.11	L		1D	484417312	484417212	192
1733	Excalibur_c27873_84	1D	145.693			1D	164.08			1D	484417463	484417392	135
1734	Excalibur_c32722_1440	1D	145.693			1D	164.85	L		1D	488576303	488576203	192
1735	Excalibur_c32722_690	1D	145.693			1D	165.01	L		1D	488577292	488577192	200
1736	Excalibur_c33742_419	1D	145.693			1D	164.88			1D	485754319	485754219	200
1737	Excalibur_c36269_513	1D	145.693			1D	179.54			1D	493621167	493621067	200
1738	Excalibur_c38500_494	1D	145.693			1D	163.86	L
1739	Excalibur_c39284_1132	1D	145.693			1D	170.8			1D	487952777	487952877	192
1740	Excalibur_c41967_2009	1D	145.693			1D	165.01			1D	485560885	485560956	135
1741	Excalibur_c43086_237	1D	145.693			1D	165.01			1D	494144382	494144317	123
1742	Excalibur_c46365_463	1D	145.693			1D	163.86			1D	488573076	488573165	178
1743	Excalibur_c500_279	1D	145.693			1D	164.08	L		1D	492891521	492891621	200
1744	Excalibur_c53353_217	1D	145.693			1D	163.86	L		1D	485113819	485113919	192
1745	Excalibur_c55140_64	1D	145.693			1D	164.08			1D	493936096	493935996	200
1746	Excalibur_c55186_73	1D	145.693			1D	164.08			1D	489537435	489537535	192
1747	Excalibur_c5838_110	1D	145.693			1D	170.8	L
1748	Excalibur_c60887_203	1D	145.693			1D	164.08	L		1D	484416562	484416656	180
1749	Excalibur_c62139_215	1D	145.693			1D	167.11			1D	493221323	493221223	184
1750	Excalibur_c6476_521	1D	145.693			1D	172.41	L		1D	490599191	490599091	129
1751	Excalibur_c6476_811	1D	145.693			1D	167.11	L		1D	490598946	490598846	200
1752	Excalibur_c65931_377	1D	145.693			1D	165.07	L		1D	492407601	492407534	103
1753	Excalibur_c6704_191	1D	145.693			1D	163.86	L		1D	493605275	493605375	200
1754	Excalibur_c6704_716	1D	145.693			1D	165.01			1D	493606689	493606789	200
1755	Excalibur_c6704_782	1D	145.693			1D	165.01	L		1D	493606755	493606855	192
1756	Excalibur_c8161_1443	1D	145.693			1D	165.01			1D	486066919	486066819	200
1757	Excalibur_c8235_241	1D	145.693			1D	165.01	L		1D	493705312	493705412	192
1758	Excalibur_c981_294	1D	145.693			1D	179.54			1D	490930814	490930714	200
1759	Excalibur_c98273_114	1D	145.693			1D	164.85	L		1D	487642090	487641991	176
1760	Excalibur_rep_c103373_763	1D	145.693			1D	165.39			1D	489540194	489540294	192
1761	Excalibur_rep_c104128_176	1D	145.693			1D	165.01	L		1D	488974078	488974172	188
1762	Excalibur_rep_c71271_247	1D	145.693			1D	165.01	L		1D	494557577	494557689	111
1763	Excalibur_rep_c71271_82	1D	145.693			1D	164.08
1764	IAAV279	1D	145.693			1D	164.35	L		1D	484407482	484407608	244
1765	IAAV5991	1D	145.693			1D	164.08			1D	494063251	494063376	226
1766	IAAV618	1D	145.693			1D	167.11			1D	486879028	486879228	398
1767	IAAV7181	1D	145.693			1D	165.01	L		1D	493766771	493766898	246
1768	IACX5860	1D	145.693			1D	165.01			1D	494063251	494063370	206
1769	IACX7617	1D	145.693			1D	164.08			1D	485707760	485707646	220
1770	IACX9130	1D	145.693			1D	165.01			1D	493928562	493928747	369
1771	IACX9428	1D	145.693			1D	163.86			1D	491044324	491044495	246
1772	JG_c473_540	1D	145.693			1D	165.01			1D	495112572	495112472	184
1773	Ku_c23222_221	1D	145.693			1D	170.8	L		1D	484417035	484416935	176
1774	Kukri_c12190_1080	1D	145.693			1D	164.08			1D	492611076	492611162	172
1775	Kukri_c13952_550	1D	145.693							1D	494151702	494151637	123
1776	Kukri_c14292_157	1D	145.693			1D	164.85	L		1D	485506756	485506656	200
1777	Kukri_c15231_166	1D	145.693			1D	165.39			1D	489537554	489537454	200
1778	Kukri_c15691_89	1D	145.693			1D	164.08			1D	486758540	486758640	200
1779	Kukri_c15846_197	1D	145.693			1D	163.86			1D	484407715	484407790	143
1780	Kukri_c16608_791	1D	145.693			1D	164.35
1781	Kukri_c20495_1745	1D	145.693			1D	164.08	L		1D	485563368	485563450	165
1782	Kukri_c22011_1447	1D	145.693			1D	164.92	L		1D	492606521	492606447	127
1783	Kukri_c26281_116	1D	145.693			1D	164.85	L		1D	488974595	488974516	159
1784	Kukri_c29687_369	1D	145.693			1D	164.08	L		1D	493212138	493212238	192
1785	Kukri_c38809_219	1D	145.693			1D	167.11			1D	493221256	493221324	129
1786	Kukri_c38809_309	1D	145.693			1D	167.11	L		1D	493222005	493222105	200
1787	Kukri_c59535_127	1D	145.693			1D	165.01	L		1D	487952610	487952510	192
1788	Kukri_c61874_273	1D	145.693			1D	164.08			1D	485754197	485754268	136
1789	Kukri_c65800_762	1D	145.693			1D	165.01			1D	492610483	492610583	192
1790	Kukri_c67675_174	1D	145.693			1D	167.11			1D	485548234	485548334	200
1791	Kukri_c82190_267	1D	145.693			1D	164.08	L		1D	485755364	485755464	192
1792	Kukri_c875_126	1D	145.693			1D	164.08			1D	484417971	484417871	182
1793	Kukri_c9163_799	1D	145.693			1D	163.86			1D	485560303	485560403	192
1794	Kukri_c9249_700	1D	145.693			1D	167.11	L		1D	487633902	487633815	167
1795	Kukri_rep_c102822_374	1D	145.693			1D	165.01			1D	493628309	493628409	200
1796	Kukri_rep_c103666_397	1D	145.693			1D	164.08	L		1D	493930033	493929943	149
1797	Kukri_rep_c103800_479	1D	145.693			1D	165.01	L		1D	494553967	494554067	192
1798	Kukri_rep_c104078_655	1D	145.693			1D	179.54	L		1D	491030458	491030358	192
1799	Kukri_rep_c106578_178	1D	145.693			1D	170.8			1D	489540441	489540341	192
1800	Kukri_rep_c106578_67	1D	145.693			1D	171.26	L		1D	489540540	489540452	161
1801	Kukri_rep_c110487_219	1D	145.693			1D	171.26	L		1D	489537823	489537923	200
1802	Kukri_rep_c69829_307	1D	145.693			1D	167.11	L		1D	488577079	488577161	157
1803	Kukri_rep_c69829_690	1D	145.693			1D	167.11			1D	488577444	488577538	165
1804	Kukri_rep_c69829_711	1D	145.693			1D	164.08	L		1D	488577465	488577562	131
1805	Kukri_rep_c72138_101	1D	145.693			1D	164.08			1D	492172108	492172047	115
1806	Ra_c50996_468	1D	145.693			1D	163.86	L		1D	492611765	492611665	184
1807	Ra_c97840_496	1D	145.693			1D	165.01	L		1D	485557447	485557371	146
1808	RAC875_c1113_1577	1D	145.693			1D	164.08			1D	491031087	491031175	153
1809	RAC875_c14613_112	1D	145.693			1D	164.08	L		1D	485557629	485557729	184
1810	RAC875_c14613_68	1D	145.693			1D	160.85	L		1D	485557589	485557685	176
1811	RAC875_c17367_549	1D	145.693			1D	160.85			1D	493930514	493930612	196
1812	RAC875_c19174_645	1D	145.693			1D	164.08			1D	489538413	489538351	117
1813	RAC875_c20475_474	1D	145.693			1D	164.35
1814	RAC875_c2258_1028	1D	145.693			1D	171.26			1D	491044424	491044521	172
1815	RAC875_c2258_1526	1D	145.693			1D	164.08			1D	491045156	491045229	107
1816	RAC875_c2258_345	1D	145.693			1D	164.08			1D	491043249	491043344	174
1817	RAC875_c2345_1873	1D	145.693			1D	161.39			1D	491038767	491038670	194
1818	RAC875_c24317_1015	1D	145.693			1D	166.32			1D	485562430	485562330	192
1819	RAC875_c24317_1351	1D	145.693			1D	170.8			1D	485561781	485561684	186
1820	RAC875_c24317_268	1D	145.693			1D	163.86	L		1D	485563448	485563368	161
1821	RAC875_c298_338	1D	145.693			1D	171.74			1D	493764982	493765081	190
1822	RAC875_c37075_53	1D	145.693			1D	164.08			1D	494468618	494468689	135
1823	RAC875_c4036_1020	1D	145.693			1D	164.08			1D	484416170	484416070	184
1824	RAC875_c40434_373	1D	145.693			1D	163.86			1D	485106082	485105989	186
1825	RAC875_c43846_154	1D	145.693			1D	170.8			1D	484416443	484416350	178
1826	RAC875_c43846_79	1D	145.693			1D	163.86	L		1D	484416626	484416545	147
1827	RAC875_c44888_403	1D	145.693			1D	163.86	L		1D	485113655	485113744	170
1828	RAC875_c48884_374	1D	145.693			1D	163.86	L		1D	487952378	487952278	192
1829	RAC875_c50996_1179	1D	145.693			1D	163.86			1D	492610811	492610711	192
1830	RAC875_c5153_192	1D	145.693			1D	164.73			1D	490927293	490927193	176
1831	RAC875_c63359_1671	1D	145.693			1D	164.08			1D	488575234	488575134	174
1832	RAC875_c63359_192	1D	145.693			1D	163.86	L		1D	488577523	488577423	168
1833	RAC875_c63359_449	1D	145.693			1D	164.73			1D	488577266	488577168	165
1834	RAC875_c6537_2298	1D	145.693			1D	163.86	L		1D	495230060	495230160	176
1835	RAC875_c6537_304	1D	145.693			1D	162.18			1D	495228280	495228316	65.9
1836	RAC875_c6537_584	1D	145.693			1D	163.86	L
1837	RAC875_c68927_95	1D	145.693			1D	164.08			1D	493765123	493765033	157
1838	RAC875_c8503_644	1D	145.693			1D	167.11			1D	488973457	488973357	192
1839	RAC875_c9601_1680	1D	145.693			1D	164.85
1840	RAC875_rep_c105487_241	1D	145.693			1D	163.86			1D	491030704	491030604	192
1841	RAC875_rep_c106093_670	1D	145.693			1D	163.86			1D	492608689	492608589	192
1842	RAC875_rep_c107383_166	1D	145.693			1D	163.86			1D	491043160	491043090	141
1843	RAC875_rep_c112310_481	1D	145.693			1D	164.08
1844	RAC875_rep_c117660_128	1D	145.693			1D	163.86			1D	485559395	485559491	161
1845	RAC875_rep_c118202_115	1D	145.693			1D	163.86
1846	RAC875_rep_c71408_412	1D	145.693			1D	167.11
1847	RAC875_rep_c99027_551	1D	145.693			1D	165.01			1D	484393143	484393043	184
1848	RAC875_s117301_141	1D	145.693			1D	163.86
1849	RFL_Contig2550_583	1D	145.693			1D	165.01			1D	495112515	495112486	60
1850	RFL_Contig2961_1117	1D	145.693			1D	164.08			1D	493487210	493487110	192
1851	RFL_Contig2961_1493	1D	145.693			1D	164.08	L		1D	493486834	493486734	192
1852	RFL_Contig2961_1695	1D	145.693			1D	163.86			1D	493485605	493485529	153
1853	RFL_Contig2961_1806	1D	145.693			1D	165.01			1D	493485518	493485418	192
1854	RFL_Contig2961_2046	1D	145.693			1D	165.01	L		1D	493485278	493485178	200
1855	RFL_Contig2961_2082	1D	145.693			1D	165.01	L		1D	493485242	493485142	200
1856	RFL_Contig2961_759	1D	145.693			1D	164.73	L		1D	493487568	493487468	192
1857	RFL_Contig3395_1575	1D	145.693			1D	171.26			1D	487168787	487168687	200
1858	RFL_Contig4538_657	1D	145.693			1D	164.73			1D	493927432	493927532	200
1859	RFL_Contig858_2219	1D	145.693							1D	492640332	492640273	103
1860	TA001722-0749	1D	145.693			1D	163.86			1D	493487262	493487209	99.6
1861	TA004464-0886	1D	145.693			1D	163.86			1D	492607100	492607149	91.7
1862	TA005335-0665	1D	145.693			1D	163.86	L		1D	492408807	492408754	107
1863	Tdurum_contig10099_538	1D	145.693			1D	167.11			1D	489541279	489541179	168
1864	Tdurum_contig29915_167	1D	145.693			1D	179.54			1D	491043383	491043298	155
1865	Tdurum_contig42109_483	1D	145.693			1D	193.43	L		1D	485886456	485886355	163
1866	Tdurum_contig44851_888	1D	145.693			1D	164.08			1D	491039755	491039655	153
1867	Tdurum_contig49509_606	1D	145.693			1D	163.86			1D	492646512	492646612	145
1868	Tdurum_contig63370_207	1D	145.693			1D	163.86			1D	485559724	485559824	184
1869	tplb0049h18_1121	1D	145.693			1D	170.8			1D	487173403	487173303	192
1870	tplb0049h18_1622	1D	145.693			1D	165.01			1D	487172348	487172248	200
1871	tplb0049l16_1327	1D	145.693			1D	165.01	L		1D	492641370	492641309	115
1872	tplb0053c24_1496	1D	145.693			1D	167.11			1D	487952939	487953019	153
1873	wsnp_Ex_c11939_19147602	1D	145.693			1D	164.73	L		1D	484403930	484404129	275
1874	wsnp_Ex_c1861_3506202	1D	145.693			1D	171.26	L		1D	491033899	491034099	398
1875	wsnp_Ex_c1861_3506449	1D	145.693			1D	163.86	L		1D	491034146	491034345	375
1876	wsnp_Ex_c412_814247	1D	145.693							1D	492173463	492173394	131
1877	wsnp_Ex_c52086_55807402	1D	145.693			1D	163.86			1D	492609896	492609696	396
1878	wsnp_Ex_c750_1474300	1D	145.693							1D	493769084	493769246	201
1879	wsnp_Ex_c750_1474351	1D	145.693			1D	172.15			1D	493769125	493769282	199
1880	wsnp_Ex_rep_c68020_66765273	1D	145.693			1D	164.08			1D	485105537	485105432	202
1881	wsnp_Ex_rep_c68020_66765390	1D	145.693			1D	163.86	L		1D	485105170	485104970	391
1882	wsnp_Ku_c26281_36243489	1D	145.693			1D	164.08	L		1D	488972949	488972749	393
1883	wsnp_Ku_c40759_48907151	1D	145.693			1D	163.86			1D	485558444	485558562	229
1884	wsnp_Ku_rep_c70564_70182765	1D	145.693			1D	163.86	L		1D	492607149	492606999	291
1885	wsnp_Ku_rep_c71113_70810693	1D	145.693			1D	163.86			1D	492609921	492610121	398
1886	wsnp_Ra_rep_c97840_85062404	1D	145.693			1D	163.86	L		1D	485557649	485557449	388
1887	wsnp_RFL_Contig2550_2175772	1D	145.693			1D	165.01			1D	495112582	495112482	184
1888	wPt-7092	1D	145.693
1889	wPt-1263	1D	145.693
1890	BS00009922	1D	145.693
1891	BS00009739	1D	145.693
1892	wPt-8866	1D	145.693
1893	wPt-2968	1D	145.693
1894	wPt-5721	1D	145.693
1895	wPt-7711	1D	145.693
1896	gpw4305c	1D	145.693
1897	gpw2224	1D	145.693
1898	wPt-3945	1D	145.693
1899	wPt-4427	1D	146.383	Yes
1900	wPt-7697	1D	147.812	Yes
1901	wPt-4988	1D	147.812
1902	wsnp_Ex_c770_1514612	2A	0			2A	43.82	S		2A	31921746	31921865	87.7
1903	Kukri_c46040_620	2A	0	Yes		2A	43.82	S		2A	31955778	31955731	63.9
1904	gwm296	2A	0
1905	Kukri_c14598_614	2A	6.59536	Yes		2A	47.22			2A	21252805	21252905	192
1906	BS00021706_51	2A	6.59536			2A	47.22	S		2A	21261921	21261821	192
1907	gpw2127	2A	11.6121
1908	Kukri_c33779_1099	2A	11.6121	Yes		2A	64.06			2A	31085746	31085656	157
1909	gpw2125a	2A	11.6121
1910	BobWhite_c19433_329	2A	11.6121			2A	64.99	S		2A	30866126	30866026	192
1911	BobWhite_c2022_245	2A	11.6121			2A	53.18	S		2A	30144742	30144642	192
1912	BobWhite_c24495_282	2A	11.6121			2A	62.81			2A	30551291	30551390	176
1913	BobWhite_c58481_104	2A	11.6121			2A	53.18	S		2A	30071910	30071810	200
1914	BobWhite_c8085_498	2A	11.6121			2A	64.06			2A	31086375	31086475	176
1915	BS00010087_51	2A	11.6121			2A	64.06			2A	31086384	31086484	184
1916	BS00022487_51	2A	11.6121			2A	64.06	S		2A	31086342	31086442	176
1917	BS00084333_51	2A	11.6121			2A	62.81			2A	30452249	30452349	200
1918	CAP11_c2293_200	2A	11.6121			2A	53.64	S		2A	30147854	30147954	192
1919	CAP11_rep_c9060_520	2A	11.6121			2A	53.18			2A	30048000	30047900	192
1920	CAP7_c3132_150	2A	11.6121			2A	62.81			2A	30549780	30549683	194
1921	CAP8_rep_c8022_270	2A	11.6121			2A	53.18	S		2A	30079502	30079402	192
1922	GENE-0137_147	2A	11.6121			2A	64.06	S		2A	31081493	31081589	142
1923	GENE-0137_1660	2A	11.6121			2A	62.81	S		2A	31081630	31081711	116
1924	IACX8391	2A	11.6121			2A	64.06	S		2A	31089688	31089804	224
1925	Kukri_c27040_309	2A	11.6121			2A	64.06			2A	30456692	30456620	137
1926	Kukri_c31508_91	2A	11.6121			2A	52.74			2A	29285505	29285405	200
1927	Kukri_c33779_1069	2A	11.6121			2A	64.06			2A	31085746	31085686	105
1928	Kukri_c42095_196	2A	11.6121			2A	52.74	S		2A	28803485	28803582	194
1929	Kukri_c63732_593	2A	11.6121			2A	52			2A	28019675	28019601	149
1930	Kukri_c84087_154	2A	11.6121			2A	64.06	S		2A	30574147	30574047	168
1931	RAC875_c11652_544	2A	11.6121			2A	53.18	S		2A	30133014	30132914	198
1932	RAC875_c14082_2606	2A	11.6121			2A	52.74	S		2A	29102534	29102634	200
1933	RAC875_c62936_139	2A	11.6121			2A	52.74	S		2A	29285586	29285490	192
1934	RAC875_rep_c111906_144	2A	11.6121			2A	52	S		2A	27967316	27967216	159
1935	TA012416-0590	2A	11.6121			2A	53.18			2A	29156899	29156846	107
1936	Tdurum_contig42153_5214	2A	11.6121			2A	52
1937	Tdurum_contig42153_5454	2A	11.6121			2A	52
1938	Tdurum_contig42153_5720	2A	11.6121			2A	52
1939	Tdurum_contig42153_5854	2A	11.6121			2A	52
1940	Tdurum_contig42153_5944	2A	11.6121			2A	52
1941	Tdurum_contig42153_6232	2A	11.6121			2A	52
1942	Tdurum_contig42153_6360	2A	11.6121			2A	52	S
1943	Tdurum_contig42153_6439	2A	11.6121			2A	52
1944	Tdurum_contig42153_6571	2A	11.6121			2A	52	S
1945	Tdurum_contig42153_7329	2A	11.6121			2A	52
1946	Tdurum_contig42510_1113	2A	11.6121			2A	52.74			2A	29098487	29098587	184
1947	wsnp_CAP8_c2110_1147974	2A	11.6121			2A	53.18	S		2A	30071760	30071960	398
1948	wsnp_CAP8_rep_c9132_3977980	2A	11.6121			2A	53.18			2A	30047864	30048050	358
1949	wsnp_Ex_c61879_61748626	2A	11.6121			2A	62.81	S		2A	30452399	30452199	398
1950	wsnp_Ex_rep_c93362_82371808	2A	11.6121			2A	53.18	S		2A	29877439	29877239	393
1951	wsnp_Ex_rep_c93362_82371891	2A	11.6121			2A	53.18	S		2A	29877356	29877156	393
1952	gwm359	2A	11.6121
1953	wsnp_Ex_c22202_31392780	2A	12.8546	Yes		2A	65.65	S		2A	32146733	32146583	291
1954	gwm71.1	2A	12.8546
1955	BobWhite_c48481_81	2A	12.8546			2A	65.65			2A	32150332	32150232	184
1956	BS00022982_51	2A	12.8546			2A	65.65	S		2A	32139771	32139671	192
1957	BS00066756_51	2A	12.8546			2A	65.65	S		2A	31978681	31978781	192
1958	BS00070797_51	2A	12.8546			2A	65.65	S		2A	32153386	32153286	200
1959	BS00070798_51	2A	12.8546			2A	65.65	S		2A	32153618	32153518	192
1960	BS00073382_51	2A	12.8546			2A	65.65	S		2A	32153233	32153133	192
1961	BS00076693_51	2A	12.8546			2A	67.53	S		2A	34665267	34665367	192
1962	CAP12_rep_c4192_354	2A	12.8546			2A	67.53			2A	33270261	33270177	168
1963	Excalibur_c15740_1106	2A	12.8546			2A	65.65			2A	32150660	32150760	200
1964	Excalibur_c92241_336	2A	12.8546			2A	65.65	S		2A	32139600	32139700	190
1965	Excalibur_rep_c67994_169	2A	12.8546			2A	65.65	S		2A	32144429	32144329	168
1966	GENE-0749_215	2A	12.8546			2A	65.65	S		2A	32269380	32269280	192
1967	IACX8060	2A	12.8546			2A	65.65			2A	32144986	32144799	357
1968	Ku_c23118_149	2A	12.8546			2A	68.97	S		2A	34499158	34499258	190
1969	Kukri_rep_c104307_905	2A	12.8546			2A	65.65	S		2A	32144881	32144781	192
1970	RAC875_c31045_841	2A	12.8546			2A	65.65	S		2A	31957250	31957350	184
1971	RAC875_rep_c78518_198	2A	12.8546			2A	65.65	S		2A	32144233	32144133	184
1972	RAC875_rep_c78744_228	2A	12.8546			2A	66.69			2A	31957675	31957775	200
1973	wsnp_CAP8_c1580_908907	2A	12.8546			2A	67.53			2A	33270131	33270311	359
1974	wsnp_Ex_c15740_24096817	2A	12.8546			2A	65.65	S		2A	32148963	32149098	270
1975	wsnp_Ex_rep_c103167_88182254	2A	12.8546			2A	62.51			2A	33044591	33044791	396
1976	wmc177	2A	12.8546
1977	wmc598	2A	12.8546
1978	RAC875_c14944_555	2A	14.0894	Yes		2A	74.75			2A	36932761	36932861	200
1979	gpw1162	2A	14.0894
1980	wmc602	2A	14.0894
1981	Kukri_c307_2053	2A	14.0894			2A	74.75	L		2A	36902598	36902698	184
1982	Tdurum_contig11803_306	2A	14.0894			2A	73.95	S		2A	36041183	36041083	192
1983	Tdurum_contig11803_475	2A	14.0894			2A	74.75			2A	36041014	36040914	192
1984	Tdurum_contig11803_515	2A	14.0894			2A	74.75	S		2A	36040974	36040874	192
1985	Tdurum_contig11803_850	2A	14.0894			2A	74.75			2A	36040075	36039975	176
1986	Tdurum_contig11803_935	2A	14.0894			2A	74.75			2A	36039990	36039890	192
1987	Tdurum_contig32692_271	2A	14.6359	Yes		2A	76.23			2A	38975519	38975619	192
1988	gpw1072	2A	18.5399
1989	Tdurum_contig55610_784	2A	18.5399	Yes		2A	77.91	S		2A	42475903	42476003	184
1990	D_F1BEJMU01EISTM_67	2A	18.5399			2A	77.91			2A	42190485	42190672	285
1991	Excalibur_c32875_78	2A	18.5399			2A	77.91			2A	42402213	42402313	184
1992	Kukri_c17269_1349	2A	18.5399			2A	77.91	S		2A	42471195	42471100	174
1993	Tdurum_contig12952_114	2A	18.5399			2A	78.89	S		2A	42153008	42152908	200
1994	Tdurum_contig55610_742	2A	18.5399			2A	77.91	S		2A	42475861	42475961	192
1995	Tdurum_contig62138_385	2A	20.1799	Yes		2A	82.77			2A	49222349	49222449	184
1996	BobWhite_c18852_91	2A	20.1799			2A	82.23	S		2A	45120165	45120265	192
1997	BS00022013_51	2A	20.1799			2A	82.77	S		2A	49851327	49851391	129
[truncated: 10,206 more rows]
