# Supplementary material for: Relationship between QTL for grain shape, grain weight, test weight, milling yield, and plant height in the spring wheat cross RL4452/‘AC Domain’
Source: PLoS One. 2018 Jan 22;13(1):e0190681. doi: 10.1371/journal.pone.0190681 (PMC5777647; doi:10.1371/journal.pone.0190681)
Supplement: S2 Table — (XLSX) [file pone.0190681.s003.xlsx]

## Sheet: S2 Table
S2 Table. Descriptive statistics and heritability estimates of the traits evaluated on the RL4452/'AC Domain' DH population.
		Check Means				DH Population					Heritabilitya
Trait	Abbrev	AC Domain	RL4452	Glenlea		Mean	Minimum	Maximum		Root MSEb	Entry Mean	Per Plot
Plant Height	Ht	88.7	84.7	101.5		86.2	72.9	103.4		4.80416	0.955695	0.662275
Grain Weight	Gwt	29.9	33.6	36.7		31.1	22.9	38.9		1.64562	0.92645	0.758982
Test Weight	Twt	77.2	75.4	76.2		74.1	68.1	79.2		0.871908	0.962195	0.864184
Flour yield	Fyd	69.7667	68.1333	68.8		68.899	63.9	73.0667		1.3371	0.764107	0.51917
Axis Major Length - Mean	AMaL_M	90.4623	106.725	107.672		96.8738	84.4695	107.674		1.40185	0.93873	0.884535
Axis Major Length - Standard Deviation	AMaL_S	6.43016	7.37278	7.45847		7.20135	5.78928	9.53481		0.420787	0.746898	0.596039
Axis Minor Length - Mean	AMiL_M	47.8442	47.5809	50.0225		46.2277	40.9871	51.4112		0.953225	0.90117	0.820118
Axis Minor Length - Standard Deviation	AMiL_S	4.81892	5.24993	5.44589		5.2933	4.65302	6.11215		0.240626	0.592975	0.421439
Area - Mean	Area_M	3385.17	3965.86	4214.43		3503.81	2894.74	4281.52		108.85	0.913025	0.839969
Area - Standard Deviation	Area_S	495.379	601.581	662.329		563.826	467.25	715.96		26.9872	0.8379	0.721023
Area/Perimeter - Mean	ArPe_M	14.4622	14.9924	15.6731		14.3122	12.9253	15.8838		0.259533	0.901334	0.820389
Area/Perimeter - Standard Deviation	ArPe_S	1.26761	1.44641	1.51061		1.42531	1.2587	1.66786		0.0660588	0.661133	0.4938
Asymmetry - Mean	Asym_M	115.525	141.183	139.218		125.191	104.854	144.943		2.56903	0.936536	0.880646
Asymmetry - Standard Deviation	Asym_S	17.868	23.9589	23.1911		20.8038	17.0662	26.1839		0.828044	0.864672	0.761605
Diameter Max - Mean	DMax_M	91.447	107.095	107.997		97.4962	84.7793	109.436		1.47034	0.937422	0.882214
Diameter Max - Standard Deviation	DMax_S	6.47857	7.60382	7.48078		7.33395	5.92856	9.87717		0.415296	0.750514	0.600659
Mean Diameter - Mean	DMen_M	63.7845	67.9331	70.3217		64.2115	58.8203	71.1091		1.04768	0.907671	0.83095
Mean Diameter - Standard Deviation	DMen_S	4.96302	5.66741	5.98106		5.60189	4.79682	6.5931		0.271665	0.675703	0.510236
Diameter Min - Mean	DMin_M	47.3988	46.7335	49.3076		45.6408	40.3335	50.7694		0.971932	0.902007	0.821505
Diameter Min - Standard Deviation	DMin_S	4.71016	5.27129	5.37561		5.27423	4.69447	6.16744		0.245734	0.601087	0.429681
Perimeter - Mean	Per_M	232.847	263.21	267.363		243.058	216.154	269.502		3.46259	0.928539	0.86661
Perimeter - Standard Deviation	Per_S	15.9611	18.1624	19.0632		17.9416	14.2776	22.7875		0.939542	0.738254	0.585105
Rectangularity - Mean	Rect_M	0.685922	0.649823	0.659432		0.660648	0.633435	0.685938		0.00468188	0.922961	0.856942
Rectangularity - Standard Deviation	Rect_S	0.0503741	0.0734324	0.0693347		0.0657325	0.0517968	0.0816021		0.00271109	0.917675	0.847873
Roundness - Mean	Rndn_M	1.28514	1.40363	1.36305		1.35828	1.28577	1.45069		0.0135621	0.933408	0.875132
Roundness - Standard Deviation	Rndn_S	0.0672817	0.0964274	0.0805206		0.0869099	0.0686517	0.123314		0.00664455	0.807138	0.67664
Sphericity - Mean	Sphr_M	0.492962	0.412227	0.432828		0.443733	0.395884	0.496266		0.00849235	0.930145	0.869413
Sphericity - Standard Deviation	Sphr_S	0.0479078	0.0472819	0.0427619		0.049787	0.0412486	0.0636991		0.00268142	0.774254	0.63166
Size-Length - Mean	SzLn_M	92.0368	107.747	108.643		98.1238	85.2985	110.153		1.47462	0.937762	0.882817
Size-Length - Standard Deviation	SzLn_S	6.53287	7.63193	7.53006		7.36861	5.97666	9.9325		0.414441	0.754746	0.606098
Size-Width - Mean	SzWd_M	49.0392	48.9099	51.2798		47.502	42.261	52.7231		0.955821	0.902354	0.822082
Size-Width - Standard Deviation	SzWd_S	4.75848	5.20884	5.3765		5.27146	4.69787	6.13695		0.246649	0.570289	0.398884
aGenotypes, environments, and replicates were considered random effects.
bSquare root of the error mean square from ANOVA.
