# Supplementary material for: Relationship between QTL for grain shape, grain weight, test weight, milling yield, and plant height in the spring wheat cross RL4452/‘AC Domain’
Source: PLoS One. 2018 Jan 22;13(1):e0190681. doi: 10.1371/journal.pone.0190681 (PMC5777647; doi:10.1371/journal.pone.0190681)
Supplement: S3 Table — (XLSX) [file pone.0190681.s004.xlsx]

## Sheet: S3 Table
S3 Table. Correlation analysis of agronomic, milling, and seed shape traits in the RL4452/‘AC Domain’ DH population.
	Plht			Gwt			Twt			Fyd			AMaL_M			AMaL_S			AMiL_M			AMiL_S			Area_M			Area_S			ArPe_M			ArPe_S			Asym_M			Asym_S			DMax_M			DMax_S			DMen_M
	r	Pr		r	Pr		r	Pr		r	Pr		r	Pr		r	Pr		r	Pr		r	Pr		r	Pr		r	Pr		r	Pr		r	Pr		r	Pr		r	Pr		r	Pr		r	Pr		r
Plht	1			0.57227	***		0.10218	ns		0.1717	ns		0.06477	ns		0.0659	ns		0.5901	***		0.16558	ns		0.42972	***		0.29978	***		0.54821	***		0.05684	ns		0.09903	ns		-0.03641	ns		0.09803	ns		0.03962	ns		0.48102
Gwt	0.57227	***		1			0.41971	***		0.07972	ns		0.49914	***		0.32361	***		0.92591	***		0.28042	**		0.89318	***		0.65253	***		0.94981	***		0.24238	**		0.5066	***		0.2427	**		0.53235	***		0.29096	**		0.92403
Twt	0.10218	ns		0.41971	***		1			-0.02606	ns		-0.11819	ns		-0.06777	ns		0.40614	***		0.08746	ns		0.20652	*		0.10336	ns		0.36178	***		-0.0189	ns		-0.18886	*		-0.28929	**		-0.09623	ns		-0.06168	ns		0.26776
Fyd	0.1717	ns		0.07972	ns		-0.02606	ns		1			0.19247	*		0.15175	ns		0.17892	*		0.07138	ns		0.22575	**		0.26816	***		0.20029	*		0.15227	ns		0.20415	*		0.21628	**		0.21926	**		0.15709	*		0.22484
AMaL_M	0.06477	ns		0.49914	***		-0.11819	ns		0.19247	*		1			0.5793	***		0.37437	***		0.2109	**		0.79956	***		0.70913	***		0.55733	***		0.43055	***		0.94837	***		0.79878	***		0.99474	***		0.57095	***		0.71818
AMaL_S	0.0659	ns		0.32361	***		-0.06777	ns		0.15175	ns		0.5793	***		1			0.17085	*		0.41633	***		0.44204	***		0.77975	***		0.27613	***		0.6119	***		0.57209	***		0.73436	***		0.57202	***		0.98494	***		0.37814
AMiL_M	0.5901	***		0.92591	***		0.40614	***		0.17892	*		0.37437	***		0.17085	*		1			0.19814	**		0.85538	***		0.48886	***		0.97675	***		0.08655	ns		0.42542	***		0.14819	ns		0.41152	***		0.14941	ns		0.91375
AMiL_S	0.16558	ns		0.28042	**		0.08746	ns		0.07138	ns		0.2109	**		0.41633	***		0.19814	**		1			0.24915	***		0.68262	***		0.21017	**		0.90568	***		0.28439	***		0.32961	***		0.2005	**		0.37446	***		0.2313
Area_M	0.42972	***		0.89318	***		0.20652	*		0.22575	**		0.79956	***		0.44204	***		0.85538	***		0.24915	***		1			0.72129	***		0.94278	***		0.30357	***		0.8027	***		0.54299	***		0.82083	***		0.42386	***		0.9916
Area_S	0.29978	***		0.65253	***		0.10336	ns		0.26816	***		0.70913	***		0.77975	***		0.48886	***		0.68262	***		0.72129	***		1			0.58995	***		0.82612	***		0.72413	***		0.7195	***		0.71448	***		0.75303	***		0.67486
ArPe_M	0.54821	***		0.94981	***		0.36178	***		0.20029	*		0.55733	***		0.27613	***		0.97675	***		0.21017	**		0.94278	***		0.58995	***		1			0.16436	*		0.57558	***		0.29103	***		0.5864	***		0.25501	***		0.97705
ArPe_S	0.05684	ns		0.24238	**		-0.0189	ns		0.15227	ns		0.43055	***		0.6119	***		0.08655	ns		0.90568	***		0.30357	***		0.82612	***		0.16436	*		1			0.45814	***		0.55635	***		0.41492	***		0.5782	***		0.24722
Asym_M	0.09903	ns		0.5066	***		-0.18886	*		0.20415	*		0.94837	***		0.57209	***		0.42542	***		0.28439	***		0.8027	***		0.72413	***		0.57558	***		0.45814	***		1			0.86603	***		0.95974	***		0.56141	***		0.73104
Asym_S	-0.03641	ns		0.2427	**		-0.28929	**		0.21628	**		0.79878	***		0.73436	***		0.14819	ns		0.32961	***		0.54299	***		0.7195	***		0.29103	***		0.55635	***		0.86603	***		1			0.80193	***		0.73734	***		0.45688
DMax_M	0.09803	ns		0.53235	***		-0.09623	ns		0.21926	**		0.99474	***		0.57202	***		0.41152	***		0.2005	**		0.82083	***		0.71448	***		0.5864	***		0.41492	***		0.95974	***		0.80193	***		1			0.56897	***		0.74426
DMax_S	0.03962	ns		0.29096	**		-0.06168	ns		0.15709	*		0.57095	***		0.98494	***		0.14941	ns		0.37446	***		0.42386	***		0.75303	***		0.25501	***		0.5782	***		0.56141	***		0.73734	***		0.56897	***		1			0.35943
DMen_M	0.48102	***		0.92403	***		0.26776	**		0.22484	**		0.71818	***		0.37814	***		0.91375	***		0.2313	**		0.9916	***		0.67486	***		0.97705	***		0.24722	**		0.73104	***		0.45688	***		0.74426	***		0.35943	***		1
DMen_S	0.09725	ns		0.3073	***		-0.00374	ns		0.21287	**		0.46839	***		0.72353	***		0.11397	ns		0.82435	***		0.34525	***		0.887	***		0.19845	**		0.97129	***		0.48997	***		0.62581	***		0.45899	***		0.70036	***		0.28636
DMin_M	0.59149	***		0.92142	***		0.40992	***		0.19067	*		0.36601	***		0.15914	*		0.99797	***		0.17521	*		0.84957	***		0.47423	***		0.97265	***		0.0643	ns		0.41754	***		0.13739	ns		0.40707	***		0.14147	ns		0.90934
DMin_S	0.11897	ns		0.22383	*		-0.00529	ns		0.07426	ns		0.27529	***		0.45269	***		0.15053	*		0.98327	***		0.25347	***		0.69042	***		0.17908	*		0.91534	***		0.35283	***		0.40895	***		0.26486	***		0.41674	***		0.22329
Per_M	0.23904	**		0.70627	***		0.0115	ns		0.22662	**		0.95989	***		0.545	***		0.61494	***		0.24432	**		0.93263	***		0.75048	***		0.76059	***		0.39561	***		0.94536	***		0.7392	***		0.96987	***		0.53254	***		0.88083
Per_S	0.14283	ns		0.39179	***		-0.00516	ns		0.25024	**		0.53579	***		0.93663	***		0.19722	**		0.54307	***		0.43849	***		0.87987	***		0.28908	***		0.74769	***		0.54729	***		0.73169	***		0.53746	***		0.93068	***		0.38077
Rect_M	0.51067	***		0.50756	***		0.54262	***		0.02175	ns		-0.44984	***		-0.30782	***		0.64013	***		-0.02516	ns		0.16422	*		-0.12145	ns		0.48019	***		-0.2934	***		-0.40132	***		-0.54097	***		-0.4175	***		-0.31952	***		0.28536
Rect_S	-0.56321	***		-0.59093	***		-0.47332	***		-0.1485	ns		0.26999	***		0.22091	**		-0.72849	***		0.0444	ns		-0.32193	***		-0.0187	ns		-0.58413	***		0.24872	***		0.15858	*		0.33022	***		0.20222	**		0.21829	**		-0.43172
Rndn_M	-0.51332	***		-0.50327	***		-0.54025	***		-0.0081	ns		0.46575	***		0.32061	***		-0.6317	***		0.03413	ns		-0.15007	ns		0.13536	ns		-0.46962	***		0.30288	***		0.42075	***		0.56549	***		0.43436	***		0.3343	***		-0.27212
Rndn_S	-0.51064	***		-0.55782	***		-0.44579	***		-0.17045	*		0.17154	*		0.23095	**		-0.63146	***		0.29925	***		-0.31714	***		0.02371	ns		-0.53919	***		0.39644	***		0.17801	*		0.3748	***		0.12815	ns		0.2339	**		-0.40761
Sphr_M	0.50987	***		0.48758	***		0.49489	***		0.02418	ns		-0.47404	***		-0.31387	***		0.63327	***		-0.01087	ns		0.14527	ns		-0.13708	ns		0.46321	***		-0.29599	***		-0.40171	***		-0.53964	***		-0.43817	***		-0.3259	***		0.26836
Sphr_S	-0.10049	ns		-0.25241	**		-0.06254	ns		-0.32826	***		-0.36025	***		-0.02142	ns		-0.12611	ns		0.43428	***		-0.29085	***		-0.1767	*		-0.20631	**		0.13785	ns		-0.28736	***		-0.22221	**		-0.38721	***		-0.05305	ns		-0.26647
SzLn_M	0.09861	ns		0.53219	***		-0.09645	ns		0.21869	**		0.99448	***		0.57169	***		0.41147	***		0.20074	**		0.82059	***		0.71421	***		0.58612	***		0.41453	***		0.96038	***		0.80295	***		0.99996	***		0.56879	***		0.74409
SzLn_S	0.04211	ns		0.29105	**		-0.06	ns		0.15415	ns		0.56987	***		0.98355	***		0.15209	*		0.36882	***		0.42492	***		0.74926	***		0.25709	***		0.57067	***		0.56022	***		0.73714	***		0.56856	***		0.99932	***		0.36099
SzWd_M	0.58495	***		0.9263	***		0.38492	***		0.19212	*		0.40847	***		0.19198	*		0.99731	***		0.20375	**		0.87248	***		0.51128	***		0.97935	***		0.10352	ns		0.46816	***		0.1904	*		0.44903	***		0.17156	*		0.92655
SzWd_S	0.12786	ns		0.2325	*		-0.00073	ns		0.0702	ns		0.26202	***		0.46559	***		0.12315	ns		0.9778	***		0.22952	**		0.69503	***		0.15188	*		0.91435	***		0.33552	***		0.4075	***		0.25127	***		0.42627	***		0.19737
*, p < 0.05; **, p < 0.01; ***, p < 0.001; ns, non-significant.
[truncated: 31 more columns]
