# Supplementary material for: Relationship between QTL for grain shape, grain weight, test weight, milling yield, and plant height in the spring wheat cross RL4452/‘AC Domain’
Source: PLoS One. 2018 Jan 22;13(1):e0190681. doi: 10.1371/journal.pone.0190681 (PMC5777647; doi:10.1371/journal.pone.0190681)
Supplement: S4 Table — (XLSX) [file pone.0190681.s005.xlsx]

## Sheet: S4 Table
S4 Table. Digenic epistatic QTL identified in the RL4452/‘AC Domain’ DH population by Inclusive Composite Interval Mapping (QICE module) for agronomic, milling, and seed shape traits.
TraitNamea	Measure	Chr 1	Pos 1 (cM)	Chr 2	Pos 2 (cM)	LOD	r2 (%)	Add1bc	Add2bd	AddbyAdde
Gwt_avg	Mean	1A	50	5B	168	5.0876	7.1097	-0.2914	0.1866	-0.8741
Gwt_MOR99	Mean	1D	72	3B	116	5.2152	7.9232	-0.4004	-0.5762	0.9524
Area2YRA	Mean	1D	36	6B	82	6.0269	7.0033	-2.7926	1.8612	-67.4967
AreaB04A	Mean	1D	36	6B	84	5.6735	6.2583	-3.6112	3.2852	-73.3772
ArPe2YRA	Mean	1D	38	6B	84	5.0561	3.5626	0.0083	0.0093	-0.1085
DMen2YRA	Mean	1D	38	6B	84	5.8552	6.339	-0.0179	-0.008	-0.6023
Gwt_avg	Mean	1D	42	6B	86	5.2475	6.9421	-0.1495	0.1949	-0.9156
Plht_MOR00	Mean	2B.1	8	3A	134	5.2552	5.6438	0.0157	-0.3344	1.7132
DMenG00S	Std. Dev.	2B.1	30	3B	6	5.1469	11.0293	-0.0536	-0.0182	0.122
AreaG00S	Std. Dev.	2B.1	30	3B	12	5.6724	10.9251	-5.7272	-6.4783	13.7439
DMin2YRA	Mean	2B.1	28	6B	132	5.5151	5.7477	-0.184	0.0936	0.467
SzWdB04A	Mean	2B.1	26	6B	144	5.2574	3.579	0.041	0.0825	0.4728
Fyd_avg	Mean	2B.2	0	3D.2	46	5.3661	5.6956	-0.0314	-0.0606	0.3761
RectB04A	Mean	3A	8	7A	104	5.2135	6.1885	0.0001	0.0007	-0.0032
Twt_BRA04	Mean	4A	24	6D.2	4	5.8071	6.3064	0.0429	0.3394	0.7064
ArPeG00A	Mean	5A.1	14	5A.3	4	5.0235	3.7871	0.0302	-0.0029	-0.1027
Plht_GLE99	Mean	5B	112	6B	64	5.2309	4.4806	0.3659	0.5327	2.138
AMiL2YRS	Std. Dev.	5B	134	7B.1	78	5.3113	8.5899	0.0124	-0.0088	-0.0767
Plht_avg	Mean	6B	52	7A	4	5.2006	4.5619	0.6503	-0.4413	-1.5269
a Trait, environment (G00 = Glenlea 2000, B04 = Brandon 2004), statistic (A = average, S = standard deviation, var=variance/variability). e.g. AMaLG00A is the average Major Axis Length in Glenlea 2000. Agronomic traits are highlighted in green.
b Additive effect of allele substitution. The units are those of the respective trait. A positive sign indicated that the ‘AC Domain’ allele increased the respective quantitative trait, and vice-versa.
c Estimated additive effect of the first QTL.
d Estimated additive effect of the second QTL.
e Estimated additive by additive effect of QTL at the two scanning positions.
